# Supplementary material for: Costs of transitioning the livestock sector to net-zero emissions under future climates
Source: Nat Commun. 2025 Apr 23;16:3810. doi: 10.1038/s41467-025-59203-5 (PMC12019546; doi:10.1038/s41467-025-59203-5)
Supplement: Supplementary file 4 — Source Data [file 41467_2025_59203_MOESM4_ESM.zip]

Archive with 16 entries (15 files):
- Source data file SUBMITTED 20 March 2025/
- Source data file SUBMITTED 20 March 2025/Bilotto et al (2023) Costs of transitioning to net-zero emissions under future climates for criculation 16 Apr 2023.docx
- Source data file SUBMITTED 20 March 2025/Bilotto et al (2025) beef_CTCN SUBMITTED 20 March 2025.csv
- Source data file SUBMITTED 20 March 2025/Bilotto et al (2025) beef_GHG SUBMITTED 20 March 2025.csv
- Source data file SUBMITTED 20 March 2025/Bilotto et al (2025) Data_from_main_manuscript_and_supp SUBMITTED 20 March 2025.xlsx
- Source data file SUBMITTED 20 March 2025/Bilotto et al (2025) Fig 3a, b, c, d, e, f SUBMITTED 20 March 2025.PDF
- Source data file SUBMITTED 20 March 2025/Bilotto et al (2025) Fig 4a, b, c, d, e, f SUBMITTED 20 March 2025.PDF
- Source data file SUBMITTED 20 March 2025/Bilotto et al (2025) Fig 5a, b, c, d, e, f, g, h SUBMITTED 20 March 2025.PDF
- Source data file SUBMITTED 20 March 2025/Bilotto et al (2025) Figure 1 SUBMITTED 20 March 2025.pptx
- Source data file SUBMITTED 20 March 2025/Bilotto et al (2025) Figure 2 SUBMITTED 20 March 2025.pptx
- Source data file SUBMITTED 20 March 2025/Bilotto et al (2025) Figure 6 SUBMITTED 20 March 2025.pdf
- Source data file SUBMITTED 20 March 2025/Bilotto et al (2025) Figure 6 SUBMITTED 20 March 2025.png
- Source data file SUBMITTED 20 March 2025/Bilotto et al (2025) Readme SUBMITTED 20 March 2025.txt
- Source data file SUBMITTED 20 March 2025/Bilotto et al (2025) R_Code_Sup_Figures_3_4_5_6 SUBMITTED 20 March 2025.R
- Source data file SUBMITTED 20 March 2025/Bilotto et al (2025) sheep_CTCN SUBMITTED 20 March 2025.csv
- Source data file SUBMITTED 20 March 2025/Bilotto et al (2025) sheep_GHG SUBMITTED 20 March 2025.csv
