# Supplementary material for: Costs of transitioning the livestock sector to net-zero emissions under future climates
Source: Nat Commun. 2025 Apr 23;16:3810. doi: 10.1038/s41467-025-59203-5 (PMC12019546; doi:10.1038/s41467-025-59203-5)
Supplement: Supplementary file 4 — Source Data [file 41467_2025_59203_MOESM4_ESM.zip › Source data file SUBMITTED 20 March 2025/Bilotto et al (2025) beef_CTCN SUBMITTED 20 March 2025.csv]

X	Y	Z	Year	C_Seq
ASP	10%	282.6820674	2030	Same
ASP	20%	264.2630006	2030	Same
ASP	30%	245.8439338	2030	Same
ASP	40%	227.4248669	2030	Same
ASP	50%	209.0058001	2030	Same
ASP	60%	190.5867332	2030	Same
ASP	70%	172.1676664	2030	Same
ASP	80%	153.7485996	2030	Same
ASP	90%	135.3295327	2030	Same
ASP	99%	118.7523726	2030	Same
ASP+PT	10%	160.5220674	2030	Same
ASP+PT	20%	142.1030006	2030	Same
ASP+PT	30%	123.6839338	2030	Same
ASP+PT	40%	105.2648669	2030	Same
ASP+PT	50%	86.84580008	2030	Same
ASP+PT	60%	68.42673324	2030	Same
ASP+PT	70%	50.0076664	2030	Same
ASP+PT	80%	31.58859956	2030	Same
ASP+PT	90%	13.16953272	2030	Same
ASP+PT	99%	-1.192669602	2030	Same
CN1	10%	120.2054977	2030	Same
CN1	20%	104.6207163	2030	Same
CN1	30%	89.03593486	2030	Same
CN1	40%	73.45115342	2030	Same
CN1	50%	57.86637199	2030	Same
CN1	60%	42.28159056	2030	Same
CN1	70%	26.69680913	2030	Same
CN1	80%	11.1120277	2030	Same
CN1	90%	-1.565463807	2030	Same
CN1	99%	-6.474669958	2030	Same
CN2	10%	108.1254977	2030	Same
CN2	20%	92.54071629	2030	Same
CN2	30%	76.95593486	2030	Same
CN2	40%	61.37115342	2030	Same
CN2	50%	45.78637199	2030	Same
CN2	60%	30.20159056	2030	Same
CN2	70%	14.61680913	2030	Same
CN2	80%	-0.338790306	2030	Same
CN2	90%	-5.793463807	2030	Same
CN2	99%	-10.70266996	2030	Same
CN3	10%	119.5615771	2030	Same
CN3	20%	100.4073558	2030	Same
CN3	30%	81.25313453	2030	Same
CN3	40%	62.09891324	2030	Same
CN3	50%	42.94469196	2030	Same
CN3	60%	23.79047067	2030	Same
CN3	70%	4.636249389	2030	Same
CN3	80%	-5.081290164	2030	Same
CN3	90%	-11.78526761	2030	Same
CN3	99%	-17.81884732	2030	Same
CN4	10%	107.4815771	2030	Same
CN4	20%	88.32735582	2030	Same
CN4	30%	69.17313453	2030	Same
CN4	40%	50.01891324	2030	Same
CN4	50%	30.86469196	2030	Same
CN4	60%	11.71047067	2030	Same
CN4	70%	-2.605312714	2030	Same
CN4	80%	-9.309290164	2030	Same
CN4	90%	-16.01326761	2030	Same
CN4	99%	-22.04684732	2030	Same
ASP	10%	300.9162427	2050	Same
ASP	20%	282.4654667	2050	Same
ASP	30%	264.0146907	2050	Same
ASP	40%	245.5639146	2050	Same
ASP	50%	227.1131386	2050	Same
ASP	60%	208.6623626	2050	Same
ASP	70%	190.2115866	2050	Same
ASP	80%	171.7608106	2050	Same
ASP	90%	153.3100346	2050	Same
ASP	99%	136.7043361	2050	Same
ASP+PT	10%	234.0362427	2050	Same
ASP+PT	20%	215.5854667	2050	Same
ASP+PT	30%	197.1346907	2050	Same
ASP+PT	40%	178.6839146	2050	Same
ASP+PT	50%	160.2331386	2050	Same
ASP+PT	60%	141.7823626	2050	Same
ASP+PT	70%	123.3315866	2050	Same
ASP+PT	80%	104.8808106	2050	Same
ASP+PT	90%	86.43003456	2050	Same
ASP+PT	99%	69.82433614	2050	Same
CN1	10%	184.9815502	2050	Same
CN1	20%	169.7019212	2050	Same
CN1	30%	154.4222923	2050	Same
CN1	40%	139.1426634	2050	Same
CN1	50%	123.8630345	2050	Same
CN1	60%	108.5834056	2050	Same
CN1	70%	93.30377669	2050	Same
CN1	80%	78.02414778	2050	Same
CN1	90%	62.74451887	2050	Same
CN1	99%	48.99285286	2050	Same
CN2	10%	104.9015502	2050	Same
CN2	20%	89.62192124	2050	Same
CN2	30%	74.34229233	2050	Same
CN2	40%	59.06266342	2050	Same
CN2	50%	43.78303451	2050	Same
CN2	60%	28.5034056	2050	Same
CN2	70%	13.22377669	2050	Same
CN2	80%	-0.719548276	2050	Same
CN2	90%	-6.067418394	2050	Same
CN2	99%	-10.8805015	2050	Same
CN3	10%	213.6375205	2050	Same
CN3	20%	194.2371238	2050	Same
CN3	30%	174.8367272	2050	Same
CN3	40%	155.4363305	2050	Same
CN3	50%	136.0359339	2050	Same
CN3	60%	116.6355373	2050	Same
CN3	70%	97.23514061	2050	Same
CN3	80%	77.83474397	2050	Same
CN3	90%	58.43434732	2050	Same
CN3	99%	40.97399034	2050	Same
CN4	10%	133.5575205	2050	Same
CN4	20%	114.1571238	2050	Same
CN4	30%	94.75672718	2050	Same
CN4	40%	75.35633054	2050	Same
CN4	50%	55.95593389	2050	Same
CN4	60%	36.55553725	2050	Same
CN4	70%	17.15514061	2050	Same
CN4	80%	-0.785839612	2050	Same
CN4	90%	-7.575978437	2050	Same
CN4	99%	-13.68710338	2050	Same
ASP	10%	282.6820674	2030	>20
ASP	20%	264.2630006	2030	>20
ASP	30%	245.8439338	2030	>20
ASP	40%	227.4248669	2030	>20
ASP	50%	209.0058001	2030	>20
ASP	60%	190.5867332	2030	>20
ASP	70%	172.1676664	2030	>20
ASP	80%	153.7485996	2030	>20
ASP	90%	135.3295327	2030	>20
ASP	99%	118.7523726	2030	>20
ASP+PT	10%	136.0900674	2030	>20
ASP+PT	20%	117.6710006	2030	>20
ASP+PT	30%	99.25193377	2030	>20
ASP+PT	40%	80.83286692	2030	>20
ASP+PT	50%	62.41380008	2030	>20
ASP+PT	60%	43.99473324	2030	>20
ASP+PT	70%	25.5756664	2030	>20
ASP+PT	80%	7.156599562	2030	>20
ASP+PT	90%	-3.941863547	2030	>20
ASP+PT	99%	-9.743869602	2030	>20
CN1	10%	95.77349772	2030	>20
CN1	20%	80.18871629	2030	>20
CN1	30%	64.60393486	2030	>20
CN1	40%	49.01915342	2030	>20
CN1	50%	33.43437199	2030	>20
CN1	60%	17.84959056	2030	>20
CN1	70%	2.264809129	2030	>20
CN1	80%	-4.661990306	2030	>20
CN1	90%	-10.11666381	2030	>20
CN1	99%	-15.02586996	2030	>20
CN2	10%	81.27749772	2030	>20
CN2	20%	65.69271629	2030	>20
CN2	30%	50.10793486	2030	>20
CN2	40%	34.52315342	2030	>20
CN2	50%	18.93837199	2030	>20
CN2	60%	3.353590561	2030	>20
CN2	70%	-4.280916805	2030	>20
CN2	80%	-9.735590306	2030	>20
CN2	90%	-15.19026381	2030	>20
CN2	99%	-20.09946996	2030	>20
CN3	10%	95.1295771	2030	>20
CN3	20%	75.97535582	2030	>20
CN3	30%	56.82113453	2030	>20
CN3	40%	37.66691324	2030	>20
CN3	50%	18.51269196	2030	>20
CN3	60%	-0.224535264	2030	>20
CN3	70%	-6.928512714	2030	>20
CN3	80%	-13.63249016	2030	>20
CN3	90%	-20.33646761	2030	>20
CN3	99%	-26.37004732	2030	>20
CN4	10%	80.6335771	2030	>20
CN4	20%	61.47935582	2030	>20
CN4	30%	42.32513453	2030	>20
CN4	40%	23.17091324	2030	>20
CN4	50%	4.016691959	2030	>20
CN4	60%	-5.298135264	2030	>20
CN4	70%	-12.00211271	2030	>20
CN4	80%	-18.70609016	2030	>20
CN4	90%	-25.41006761	2030	>20
CN4	99%	-31.44364732	2030	>20
ASP	10%	300.9162427	2050	>20
ASP	20%	282.4654667	2050	>20
ASP	30%	264.0146907	2050	>20
ASP	40%	245.5639146	2050	>20
ASP	50%	227.1131386	2050	>20
ASP	60%	208.6623626	2050	>20
ASP	70%	190.2115866	2050	>20
ASP	80%	171.7608106	2050	>20
ASP	90%	153.3100346	2050	>20
ASP	99%	136.7043361	2050	>20
ASP+PT	10%	220.6602427	2050	>20
ASP+PT	20%	202.2094667	2050	>20
ASP+PT	30%	183.7586907	2050	>20
ASP+PT	40%	165.3079146	2050	>20
ASP+PT	50%	146.8571386	2050	>20
ASP+PT	60%	128.4063626	2050	>20
ASP+PT	70%	109.9555866	2050	>20
ASP+PT	80%	91.50481058	2050	>20
ASP+PT	90%	73.05403456	2050	>20
ASP+PT	99%	56.44833614	2050	>20
CN1	10%	171.6055502	2050	>20
CN1	20%	156.3259212	2050	>20
CN1	30%	141.0462923	2050	>20
CN1	40%	125.7666634	2050	>20
CN1	50%	110.4870345	2050	>20
CN1	60%	95.2074056	2050	>20
CN1	70%	79.92777669	2050	>20
CN1	80%	64.64814778	2050	>20
CN1	90%	49.36851887	2050	>20
CN1	99%	35.61685286	2050	>20
CN2	10%	75.50955015	2050	>20
CN2	20%	60.22992124	2050	>20
CN2	30%	44.95029233	2050	>20
CN2	40%	29.67066342	2050	>20
CN2	50%	14.39103451	2050	>20
CN2	60%	-0.311008039	2050	>20
CN2	70%	-5.658878157	2050	>20
CN2	80%	-11.00674828	2050	>20
CN2	90%	-16.35461839	2050	>20
CN2	99%	-21.1677015	2050	>20
CN3	10%	200.2615205	2050	>20
CN3	20%	180.8611238	2050	>20
CN3	30%	161.4607272	2050	>20
CN3	40%	142.0603305	2050	>20
CN3	50%	122.6599339	2050	>20
CN3	60%	103.2595373	2050	>20
CN3	70%	83.85914061	2050	>20
CN3	80%	64.45874397	2050	>20
CN3	90%	45.05834732	2050	>20
CN3	99%	27.59799034	2050	>20
CN4	10%	104.1655205	2050	>20
CN4	20%	84.76512382	2050	>20
CN4	30%	65.36472718	2050	>20
CN4	40%	45.96433054	2050	>20
CN4	50%	26.56393389	2050	>20
CN4	60%	7.163537251	2050	>20
CN4	70%	-4.282900787	2050	>20
CN4	80%	-11.07303961	2050	>20
CN4	90%	-17.86317844	2050	>20
CN4	99%	-23.97430338	2050	>20
ASP	10%	282.6820674	2030	<20
ASP	20%	264.2630006	2030	<20
ASP	30%	245.8439338	2030	<20
ASP	40%	227.4248669	2030	<20
ASP	50%	209.0058001	2030	<20
ASP	60%	190.5867332	2030	<20
ASP	70%	172.1676664	2030	<20
ASP	80%	153.7485996	2030	<20
ASP	90%	135.3295327	2030	<20
ASP	99%	118.7523726	2030	<20
ASP+PT	10%	184.9540674	2030	<20
ASP+PT	20%	166.5350006	2030	<20
ASP+PT	30%	148.1159338	2030	<20
ASP+PT	40%	129.6968669	2030	<20
ASP+PT	50%	111.2778001	2030	<20
ASP+PT	60%	92.85873324	2030	<20
ASP+PT	70%	74.4396664	2030	<20
ASP+PT	80%	56.02059956	2030	<20
ASP+PT	90%	37.60153272	2030	<20
ASP+PT	99%	21.02437257	2030	<20
CN1	10%	144.6374977	2030	<20
CN1	20%	129.0527163	2030	<20
CN1	30%	113.4679349	2030	<20
CN1	40%	97.88315342	2030	<20
CN1	50%	82.29837199	2030	<20
CN1	60%	66.71359056	2030	<20
CN1	70%	51.12880913	2030	<20
CN1	80%	35.5440277	2030	<20
CN1	90%	19.95924626	2030	<20
CN1	99%	5.932942976	2030	<20
CN2	10%	134.9734977	2030	<20
CN2	20%	119.3887163	2030	<20
CN2	30%	103.8039349	2030	<20
CN2	40%	88.21915342	2030	<20
CN2	50%	72.63437199	2030	<20
CN2	60%	57.04959056	2030	<20
CN2	70%	41.46480913	2030	<20
CN2	80%	25.8800277	2030	<20
CN2	90%	10.29524626	2030	<20
CN2	99%	-1.305869958	2030	<20
CN3	10%	143.9935771	2030	<20
CN3	20%	124.8393558	2030	<20
CN3	30%	105.6851345	2030	<20
CN3	40%	86.53091324	2030	<20
CN3	50%	67.37669196	2030	<20
CN3	60%	48.22247067	2030	<20
CN3	70%	29.06824939	2030	<20
CN3	80%	9.914028103	2030	<20
CN3	90%	-3.234067614	2030	<20
CN3	99%	-9.267647319	2030	<20
CN4	10%	134.3295771	2030	<20
CN4	20%	115.1753558	2030	<20
CN4	30%	96.02113453	2030	<20
CN4	40%	76.86691324	2030	<20
CN4	50%	57.71269196	2030	<20
CN4	60%	38.55847067	2030	<20
CN4	70%	19.40424939	2030	<20
CN4	80%	0.250028103	2030	<20
CN4	90%	-6.616467614	2030	<20
CN4	99%	-12.65004732	2030	<20
ASP	10%	300.9162427	2050	<20
ASP	20%	282.4654667	2050	<20
ASP	30%	264.0146907	2050	<20
ASP	40%	245.5639146	2050	<20
ASP	50%	227.1131386	2050	<20
ASP	60%	208.6623626	2050	<20
ASP	70%	190.2115866	2050	<20
ASP	80%	171.7608106	2050	<20
ASP	90%	153.3100346	2050	<20
ASP	99%	136.7043361	2050	<20
ASP+PT	10%	247.4122427	2050	<20
ASP+PT	20%	228.9614667	2050	<20
ASP+PT	30%	210.5106907	2050	<20
ASP+PT	40%	182.8345266	2050	<20
ASP+PT	50%	173.6091386	2050	<20
ASP+PT	60%	155.1583626	2050	<20
ASP+PT	70%	136.7075866	2050	<20
ASP+PT	80%	118.2568106	2050	<20
ASP+PT	90%	99.80603456	2050	<20
ASP+PT	99%	83.20033614	2050	<20
CN1	10%	198.3575502	2050	<20
CN1	20%	183.0779212	2050	<20
CN1	30%	167.7982923	2050	<20
CN1	40%	152.5186634	2050	<20
CN1	50%	137.2390345	2050	<20
CN1	60%	121.9594056	2050	<20
CN1	70%	106.6797767	2050	<20
CN1	80%	91.40014778	2050	<20
CN1	90%	76.12051887	2050	<20
CN1	99%	62.36885286	2050	<20
CN2	10%	134.2935502	2050	<20
CN2	20%	119.0139212	2050	<20
CN2	30%	103.7342923	2050	<20
CN2	40%	88.45466342	2050	<20
CN2	50%	73.17503451	2050	<20
CN2	60%	57.8954056	2050	<20
CN2	70%	42.61577669	2050	<20
CN2	80%	27.33614778	2050	<20
CN2	90%	12.05651887	2050	<20
CN2	99%	-0.593301501	2050	<20
CN3	10%	227.0135205	2050	<20
CN3	20%	207.6131238	2050	<20
CN3	30%	188.2127272	2050	<20
CN3	40%	168.8123305	2050	<20
CN3	50%	159.1121322	2050	<20
CN3	60%	149.4119339	2050	<20
CN3	70%	110.6111406	2050	<20
CN3	80%	91.21074397	2050	<20
CN3	90%	71.81034732	2050	<20
CN3	99%	54.34999034	2050	<20
CN4	10%	162.9495205	2050	<20
CN4	20%	143.5491238	2050	<20
CN4	30%	124.1487272	2050	<20
CN4	40%	104.7483305	2050	<20
CN4	50%	85.34793389	2050	<20
CN4	60%	65.94753725	2050	<20
CN4	70%	46.54714061	2050	<20
CN4	80%	27.14674397	2050	<20
CN4	90%	7.746347322	2050	<20
CN4	99%	-3.39990338	2050	<20
