# Supplementary material for: Costs of transitioning the livestock sector to net-zero emissions under future climates
Source: Nat Commun. 2025 Apr 23;16:3810. doi: 10.1038/s41467-025-59203-5 (PMC12019546; doi:10.1038/s41467-025-59203-5)
Supplement: Supplementary file 4 — Source Data [file 41467_2025_59203_MOESM4_ESM.zip › Source data file SUBMITTED 20 March 2025/Bilotto et al (2025) beef_GHG SUBMITTED 20 March 2025.csv]

X	Y	Z	Year	C_Seq
ASP	10%	3.533525843	2030	Same
ASP	20%	3.303287508	2030	Same
ASP	30%	3.073049172	2030	Same
ASP	40%	2.842810837	2030	Same
ASP	50%	2.612572501	2030	Same
ASP	60%	2.382334166	2030	Same
ASP	70%	2.15209583	2030	Same
ASP	80%	1.921857495	2030	Same
ASP	90%	1.691619159	2030	Same
ASP	99%	1.484404657	2030	Same
ASP+PT	10%	2.006525843	2030	Same
ASP+PT	20%	1.776287508	2030	Same
ASP+PT	30%	1.546049172	2030	Same
ASP+PT	40%	1.315810837	2030	Same
ASP+PT	50%	1.085572501	2030	Same
ASP+PT	60%	0.855334166	2030	Same
ASP+PT	70%	0.62509583	2030	Same
ASP+PT	80%	0.394857495	2030	Same
ASP+PT	90%	0.164619159	2030	Same
ASP+PT	99%	-0.042595343	2030	Same
CN1	10%	1.502568722	2030	Same
CN1	20%	1.307758954	2030	Same
CN1	30%	1.112949186	2030	Same
CN1	40%	0.918139418	2030	Same
CN1	50%	0.72332965	2030	Same
CN1	60%	0.528519882	2030	Same
CN1	70%	0.333710114	2030	Same
CN1	80%	0.138900346	2030	Same
CN1	90%	-0.055909422	2030	Same
CN1	99%	-0.231238213	2030	Same
CN2	10%	1.351568722	2030	Same
CN2	20%	1.156758954	2030	Same
CN2	30%	0.961949186	2030	Same
CN2	40%	0.767139418	2030	Same
CN2	50%	0.57232965	2030	Same
CN2	60%	0.377519882	2030	Same
CN2	70%	0.182710114	2030	Same
CN2	80%	-0.012099654	2030	Same
CN2	90%	-0.206909422	2030	Same
CN2	99%	-0.382238213	2030	Same
CN3	10%	1.494519714	2030	Same
CN3	20%	1.255091948	2030	Same
CN3	30%	1.015664182	2030	Same
CN3	40%	0.776236416	2030	Same
CN3	50%	0.536808649	2030	Same
CN3	60%	0.297380883	2030	Same
CN3	70%	0.057953117	2030	Same
CN3	80%	-0.181474649	2030	Same
CN3	90%	-0.420902415	2030	Same
CN3	99%	-0.636387404	2030	Same
CN4	10%	1.343519714	2030	Same
CN4	20%	1.104091948	2030	Same
CN4	30%	0.864664182	2030	Same
CN4	40%	0.625236416	2030	Same
CN4	50%	0.385808649	2030	Same
CN4	60%	0.146380883	2030	Same
CN4	70%	-0.093046883	2030	Same
CN4	80%	-0.332474649	2030	Same
CN4	90%	-0.571902415	2030	Same
CN4	99%	-0.787387404	2030	Same
ASP	10%	3.761453034	2050	Same
ASP	20%	3.530818334	2050	Same
ASP	30%	3.300183633	2050	Same
ASP	40%	3.069548933	2050	Same
ASP	50%	2.838914233	2050	Same
ASP	60%	2.608279533	2050	Same
ASP	70%	2.377644832	2050	Same
ASP	80%	2.147010132	2050	Same
ASP	90%	1.916375432	2050	Same
ASP	99%	1.708804202	2050	Same
ASP+PT	10%	2.925453034	2050	Same
ASP+PT	20%	2.694818334	2050	Same
ASP+PT	30%	2.464183633	2050	Same
ASP+PT	40%	2.233548933	2050	Same
ASP+PT	50%	2.002914233	2050	Same
ASP+PT	60%	1.772279533	2050	Same
ASP+PT	70%	1.541644832	2050	Same
ASP+PT	80%	1.311010132	2050	Same
ASP+PT	90%	1.080375432	2050	Same
ASP+PT	99%	0.872804202	2050	Same
CN1	10%	2.312269377	2050	Same
CN1	20%	2.121274016	2050	Same
CN1	30%	1.930278654	2050	Same
CN1	40%	1.739283293	2050	Same
CN1	50%	1.548287931	2050	Same
CN1	60%	1.35729257	2050	Same
CN1	70%	1.166297209	2050	Same
CN1	80%	0.975301847	2050	Same
CN1	90%	0.784306486	2050	Same
CN1	99%	0.612410661	2050	Same
CN2	10%	1.311269377	2050	Same
CN2	20%	1.120274016	2050	Same
CN2	30%	0.929278654	2050	Same
CN2	40%	0.738283293	2050	Same
CN2	50%	0.547287931	2050	Same
CN2	60%	0.35629257	2050	Same
CN2	70%	0.165297209	2050	Same
CN2	80%	-0.025698153	2050	Same
CN2	90%	-0.216693514	2050	Same
CN2	99%	-0.388589339	2050	Same
CN3	10%	2.670469006	2050	Same
CN3	20%	2.427964048	2050	Same
CN3	30%	2.18545909	2050	Same
CN3	40%	1.942954132	2050	Same
CN3	50%	1.700449174	2050	Same
CN3	60%	1.457944216	2050	Same
CN3	70%	1.215439258	2050	Same
CN3	80%	0.9729343	2050	Same
CN3	90%	0.730429342	2050	Same
CN3	99%	0.512174879	2050	Same
CN4	10%	1.669469006	2050	Same
CN4	20%	1.426964048	2050	Same
CN4	30%	1.18445909	2050	Same
CN4	40%	0.941954132	2050	Same
CN4	50%	0.699449174	2050	Same
CN4	60%	0.456944216	2050	Same
CN4	70%	0.214439258	2050	Same
CN4	80%	-0.0280657	2050	Same
CN4	90%	-0.270570658	2050	Same
CN4	99%	-0.488825121	2050	Same
ASP	10%	3.533525843	2030	>20
ASP	20%	3.303287508	2030	>20
ASP	30%	3.073049172	2030	>20
ASP	40%	2.842810837	2030	>20
ASP	50%	2.612572501	2030	>20
ASP	60%	2.382334166	2030	>20
ASP	70%	2.15209583	2030	>20
ASP	80%	1.921857495	2030	>20
ASP	90%	1.691619159	2030	>20
ASP	99%	1.484404657	2030	>20
ASP+PT	10%	1.701125843	2030	>20
ASP+PT	20%	1.470887508	2030	>20
ASP+PT	30%	1.240649172	2030	>20
ASP+PT	40%	1.010410837	2030	>20
ASP+PT	50%	0.780172501	2030	>20
ASP+PT	60%	0.549934166	2030	>20
ASP+PT	70%	0.31969583	2030	>20
ASP+PT	80%	0.089457495	2030	>20
ASP+PT	90%	-0.140780841	2030	>20
ASP+PT	99%	-0.347995343	2030	>20
CN1	10%	1.197168722	2030	>20
CN1	20%	1.002358954	2030	>20
CN1	30%	0.807549186	2030	>20
CN1	40%	0.612739418	2030	>20
CN1	50%	0.41792965	2030	>20
CN1	60%	0.223119882	2030	>20
CN1	70%	0.028310114	2030	>20
CN1	80%	-0.166499654	2030	>20
CN1	90%	-0.361309422	2030	>20
CN1	99%	-0.536638213	2030	>20
CN2	10%	1.015968722	2030	>20
CN2	20%	0.821158954	2030	>20
CN2	30%	0.626349186	2030	>20
CN2	40%	0.431539418	2030	>20
CN2	50%	0.23672965	2030	>20
CN2	60%	0.041919882	2030	>20
CN2	70%	-0.152889886	2030	>20
CN2	80%	-0.347699654	2030	>20
CN2	90%	-0.542509422	2030	>20
CN2	99%	-0.717838213	2030	>20
CN3	10%	1.189119714	2030	>20
CN3	20%	0.949691948	2030	>20
CN3	30%	0.710264182	2030	>20
CN3	40%	0.470836416	2030	>20
CN3	50%	0.231408649	2030	>20
CN3	60%	-0.008019117	2030	>20
CN3	70%	-0.247446883	2030	>20
CN3	80%	-0.486874649	2030	>20
CN3	90%	-0.726302415	2030	>20
CN3	99%	-0.941787404	2030	>20
CN4	10%	1.007919714	2030	>20
CN4	20%	0.768491948	2030	>20
CN4	30%	0.529064182	2030	>20
CN4	40%	0.289636416	2030	>20
CN4	50%	0.050208649	2030	>20
CN4	60%	-0.189219117	2030	>20
CN4	70%	-0.428646883	2030	>20
CN4	80%	-0.668074649	2030	>20
CN4	90%	-0.907502415	2030	>20
CN4	99%	-1.122987404	2030	>20
ASP	10%	3.761453034	2050	>20
ASP	20%	3.530818334	2050	>20
ASP	30%	3.300183633	2050	>20
ASP	40%	3.069548933	2050	>20
ASP	50%	2.838914233	2050	>20
ASP	60%	2.608279533	2050	>20
ASP	70%	2.377644832	2050	>20
ASP	80%	2.147010132	2050	>20
ASP	90%	1.916375432	2050	>20
ASP	99%	1.708804202	2050	>20
ASP+PT	10%	2.758253034	2050	>20
ASP+PT	20%	2.527618334	2050	>20
ASP+PT	30%	2.296983633	2050	>20
ASP+PT	40%	2.066348933	2050	>20
ASP+PT	50%	1.835714233	2050	>20
ASP+PT	60%	1.605079533	2050	>20
ASP+PT	70%	1.374444832	2050	>20
ASP+PT	80%	1.143810132	2050	>20
ASP+PT	90%	0.913175432	2050	>20
ASP+PT	99%	0.705604202	2050	>20
CN1	10%	2.145069377	2050	>20
CN1	20%	1.954074016	2050	>20
CN1	30%	1.763078654	2050	>20
CN1	40%	1.572083293	2050	>20
CN1	50%	1.381087931	2050	>20
CN1	60%	1.19009257	2050	>20
CN1	70%	0.999097209	2050	>20
CN1	80%	0.808101847	2050	>20
CN1	90%	0.617106486	2050	>20
CN1	99%	0.445210661	2050	>20
CN2	10%	0.943869377	2050	>20
CN2	20%	0.752874016	2050	>20
CN2	30%	0.561878654	2050	>20
CN2	40%	0.370883293	2050	>20
CN2	50%	0.179887931	2050	>20
CN2	60%	-0.01110743	2050	>20
CN2	70%	-0.202102791	2050	>20
CN2	80%	-0.393098153	2050	>20
CN2	90%	-0.584093514	2050	>20
CN2	99%	-0.755989339	2050	>20
CN3	10%	2.503269006	2050	>20
CN3	20%	2.260764048	2050	>20
CN3	30%	2.01825909	2050	>20
CN3	40%	1.775754132	2050	>20
CN3	50%	1.533249174	2050	>20
CN3	60%	1.290744216	2050	>20
CN3	70%	1.048239258	2050	>20
CN3	80%	0.8057343	2050	>20
CN3	90%	0.563229342	2050	>20
CN3	99%	0.344974879	2050	>20
CN4	10%	1.302069006	2050	>20
CN4	20%	1.059564048	2050	>20
CN4	30%	0.81705909	2050	>20
CN4	40%	0.574554132	2050	>20
CN4	50%	0.332049174	2050	>20
CN4	60%	0.089544216	2050	>20
CN4	70%	-0.152960742	2050	>20
CN4	80%	-0.3954657	2050	>20
CN4	90%	-0.637970658	2050	>20
CN4	99%	-0.856225121	2050	>20
ASP	10%	3.533525843	2030	<20
ASP	20%	3.303287508	2030	<20
ASP	30%	3.073049172	2030	<20
ASP	40%	2.842810837	2030	<20
ASP	50%	2.612572501	2030	<20
ASP	60%	2.382334166	2030	<20
ASP	70%	2.15209583	2030	<20
ASP	80%	1.921857495	2030	<20
ASP	90%	1.691619159	2030	<20
ASP	99%	1.484404657	2030	<20
ASP+PT	10%	2.311925843	2030	<20
ASP+PT	20%	2.081687508	2030	<20
ASP+PT	30%	1.851449172	2030	<20
ASP+PT	40%	1.621210837	2030	<20
ASP+PT	50%	1.390972501	2030	<20
ASP+PT	60%	1.160734166	2030	<20
ASP+PT	70%	0.93049583	2030	<20
ASP+PT	80%	0.700257495	2030	<20
ASP+PT	90%	0.470019159	2030	<20
ASP+PT	99%	0.262804657	2030	<20
CN1	10%	1.807968722	2030	<20
CN1	20%	1.613158954	2030	<20
CN1	30%	1.418349186	2030	<20
CN1	40%	1.223539418	2030	<20
CN1	50%	1.02872965	2030	<20
CN1	60%	0.833919882	2030	<20
CN1	70%	0.639110114	2030	<20
CN1	80%	0.444300346	2030	<20
CN1	90%	0.249490578	2030	<20
CN1	99%	0.074161787	2030	<20
CN2	10%	1.687168722	2030	<20
CN2	20%	1.492358954	2030	<20
CN2	30%	1.297549186	2030	<20
CN2	40%	1.102739418	2030	<20
CN2	50%	0.90792965	2030	<20
CN2	60%	0.713119882	2030	<20
CN2	70%	0.518310114	2030	<20
CN2	80%	0.323500346	2030	<20
CN2	90%	0.128690578	2030	<20
CN2	99%	-0.046638213	2030	<20
CN3	10%	1.799919714	2030	<20
CN3	20%	1.560491948	2030	<20
CN3	30%	1.321064182	2030	<20
CN3	40%	1.081636416	2030	<20
CN3	50%	0.842208649	2030	<20
CN3	60%	0.602780883	2030	<20
CN3	70%	0.363353117	2030	<20
CN3	80%	0.123925351	2030	<20
CN3	90%	-0.115502415	2030	<20
CN3	99%	-0.330987404	2030	<20
CN4	10%	1.679119714	2030	<20
CN4	20%	1.439691948	2030	<20
CN4	30%	1.200264182	2030	<20
CN4	40%	0.960836416	2030	<20
CN4	50%	0.721408649	2030	<20
CN4	60%	0.481980883	2030	<20
CN4	70%	0.242553117	2030	<20
CN4	80%	0.003125351	2030	<20
CN4	90%	-0.236302415	2030	<20
CN4	99%	-0.451787404	2030	<20
ASP	10%	3.761453034	2050	<20
ASP	20%	3.530818334	2050	<20
ASP	30%	3.300183633	2050	<20
ASP	40%	3.069548933	2050	<20
ASP	50%	2.838914233	2050	<20
ASP	60%	2.608279533	2050	<20
ASP	70%	2.377644832	2050	<20
ASP	80%	2.147010132	2050	<20
ASP	90%	1.916375432	2050	<20
ASP	99%	1.708804202	2050	<20
ASP+PT	10%	3.092653034	2050	<20
ASP+PT	20%	2.862018334	2050	<20
ASP+PT	30%	2.631383633	2050	<20
ASP+PT	40%	2.400748933	2050	<20
ASP+PT	50%	2.170114233	2050	<20
ASP+PT	60%	1.939479533	2050	<20
ASP+PT	70%	1.708844832	2050	<20
ASP+PT	80%	1.478210132	2050	<20
ASP+PT	90%	1.247575432	2050	<20
ASP+PT	99%	1.040004202	2050	<20
CN1	10%	2.479469377	2050	<20
CN1	20%	2.288474016	2050	<20
CN1	30%	2.097478654	2050	<20
CN1	40%	1.906483293	2050	<20
CN1	50%	1.715487931	2050	<20
CN1	60%	1.52449257	2050	<20
CN1	70%	1.333497209	2050	<20
CN1	80%	1.142501847	2050	<20
CN1	90%	0.951506486	2050	<20
CN1	99%	0.779610661	2050	<20
CN2	10%	1.678669377	2050	<20
CN2	20%	1.487674016	2050	<20
CN2	30%	1.296678654	2050	<20
CN2	40%	1.105683293	2050	<20
CN2	50%	0.914687931	2050	<20
CN2	60%	0.72369257	2050	<20
CN2	70%	0.532697209	2050	<20
CN2	80%	0.341701847	2050	<20
CN2	90%	0.150706486	2050	<20
CN2	99%	-0.021189339	2050	<20
CN3	10%	2.837669006	2050	<20
CN3	20%	2.595164048	2050	<20
CN3	30%	2.35265909	2050	<20
CN3	40%	2.110154132	2050	<20
CN3	50%	1.867649174	2050	<20
CN3	60%	1.625144216	2050	<20
CN3	70%	1.382639258	2050	<20
CN3	80%	1.1401343	2050	<20
CN3	90%	0.897629342	2050	<20
CN3	99%	0.679374879	2050	<20
CN4	10%	2.036869006	2050	<20
CN4	20%	1.794364048	2050	<20
CN4	30%	1.55185909	2050	<20
CN4	40%	1.309354132	2050	<20
CN4	50%	1.066849174	2050	<20
CN4	60%	0.824344216	2050	<20
CN4	70%	0.581839258	2050	<20
CN4	80%	0.3393343	2050	<20
CN4	90%	0.096829342	2050	<20
CN4	99%	-0.121425121	2050	<20
