# Supplementary material for: Costs of transitioning the livestock sector to net-zero emissions under future climates
Source: Nat Commun. 2025 Apr 23;16:3810. doi: 10.1038/s41467-025-59203-5 (PMC12019546; doi:10.1038/s41467-025-59203-5)
Supplement: Supplementary file 4 — Source Data [file 41467_2025_59203_MOESM4_ESM.zip › Source data file SUBMITTED 20 March 2025/Bilotto et al (2025) Data_from_main_manuscript_and_supp SUBMITTED 20 March 2025.xlsx]

## Sheet: Data
Costs of transitioning the livestock sector to net-zero emissions under future climates
Franco Bilotto1,2,3, Karen Michelle Christie-Whitehead4, Bill Malcolm5, Nicoli Barnes4, Brendan Cullen5, Margaret Ayre5, Matthew Tom Harrison1,*
1 Tasmanian Institute of Agriculture, University of Tasmania, Newnham, Launceston, TAS, 7248, Australia
2 AgResearch, Grasslands Research Centre, Tennent Drive, Private Bag 11008, Palmerston North 4442, New Zealand
3 Department of Global Development, College of Agriculture and Life Sciences, Cornell University, Ithaca, New York, 14850, USA
4 Tasmanian Institute of Agriculture, University of Tasmania, 4-8 Bass Highway, Burnie, TAS, 7320, Australia
5 Faculty of Veterinary and Agricultural Sciences, The University of Melbourne, Parkville, VIC 3010, Australia
*Corresponding author: matthew.harrison@utas.edu.au

## Sheet: Fig. 1a
Adaptation/Mitigation Interventions	Livestock Production (Mg protein sold)	Farm Operating Profit ('000 AUD)	Relative Change Net GHG emissions (0-1)
2030 Asp	52.3295	458.682	0.4895
2030 Bioc	58.2424	589.52	0.0829932
CCD 2030	52.9325	501.251	0.0373861
CH4 vac 2030	52.3295	490.744	0.197902
DR 2030	52.3925	501.642	0.0334664
F 2030	52.7649	491.339	0.045192
FCE 2030	55.2133	584.603	0.0894969
LUC 2030	54.9482	585.89	0.13304
Plant Trees 2030	52.3295	493.75	0.405792
SR 2030	55.5386	537.706	0.0989396
Stanley + Gladstone (2030)	61.4387	631.472	0.383157
Stanley+Wind Farm (2030)	52.3295	590	-
TFCE (2030)	57.4432	654.515	0.143099
Baseline	52.3295	500	-

## Sheet: Fig. 1b
Adaptation/Mitigation Interventions	Livestock Production (Mg protein sold)	Farm Operating Profit ('000 AUD)	Relative Change Net GHG emissions (0-1)
Asparagopsis 2050	52.2702	458.284	0.462157
Biochar 2050	58.1832	589.519	0.0786391
CCD 2050	53.0747	504.614	0.0240738
CH4 vac 2050	52.2702	490.744	0.186917
DR 2050	52.561	504.04	0.0205018
F 2050	52.8796	494.154	0.0225088
FCE 2050	56.4821	621.54	0.112026
Luc 2050	55.6137	594.222	0.0609568
Plant Trees 2050	52.2702	493.75	0.209402
SR 2050	55.4506	534.005	0.0692358
Stanley + Gladstone (2050)	60.0448	600.227	0.359701
Stanley + Wind Farm	52.2702	560	-
TFCE 2050	58.7463	693.953	0.163487
Baseline	52.2702	500	-

## Sheet: Fig. 1c
Adaptation/Mitigation Interventions	Annual Net GHG Reduction (Mg CO2e)	Cost of Net GHG Reduction (AUD/Mg CO2e)
TFCE (2030)	538.483	-286.945
2030biochar	312.304	-286.644
FCE 2030	336.778	-251.212
LUC 2030	500.63	-171.564
DR 2030	125.934	-13.0418
Plant Trees 2030	1527	4.09299
CH4 vac 2030	744.706	12.4287
2030 Asp	1841.91	22.4322
F 2030	170.058	50.9297

## Sheet: Fig. 1d
Adaptation/Mitigation Interventions	Annual Net GHG Reduction (Mg CO2e)	Cost of Net GHG Reduction (AUD/Mg CO2e)
Luc 2050	243.359	-387.173
FCE 2050 (-FI/30%)	652.69	-297.159
Biochar 2050	313.952	-285.135
FCE 2050 (-FI/15%)	447.243	-271.754
DR 2050	81.8499	-49.3539
Plant Trees 2050	836	7.47608
CH4 vac 2050	746.233	12.4033
Asparagopsis 2050	1845.08	22.6093
F 2050	89.8625	65.0536

## Sheet: Fig. 2a
Adaptation/Mitigation Interventions	Livestock Production (Mg protein sold)	Farm Operating Profit ('000 AUD)	Relative Change Net GHG emissions (0-1)
Asparagopsis	131.851	1158.25	0.679381
Biochar	131.851	1132.39	0.172518
Alt. LD/Inc. SR	154.45	1407.79	0.205794
CH4 Vac	131.851	1200.39	0.261932
Deep-Root	128.352	1210.44	0.0251366
Inc. Soil Fertility	130.965	1226.16	0.142261
FCE	130.701	1301.88	0.142001
Lucerne	140.035	1493.86	0.112693
Planting Trees	131.851	1240.39	0.196288
Inc. SR	151.328	1326.76	0.13967
Alt. LD	133.843	1309.18	0.0162305
Talish clover	130.349	1223.74	0.119393
TFCE	129.508	1339.73	0.170205
Grapes	133.111	1510.39	0.005488
Baseline	131.851	1246.39	-

## Sheet: Fig. 2b
Adaptation/Mitigation Interventions	Livestock Production (Mg protein sold)	Farm Operating Profit ('000 AUD)	Relative Change Net GHG emissions (0-1)
Asparagopsis	131.061	1161.16	0.714811
Biochar	131.061	1135.31	0.179577
Alt. LD/Inc. SR	154.681	1436.83	0.294784
CH4 Vac	131.061	1203.31	0.276441
Deep-Root	132.643	1278.44	0.0643864
Inc. Soil Fertility	131.968	1263.17	0.0205251
FCE	129.627	1334.83	0.0928829
Lucerne	140.966	1463.79	0.0331713
Planting Trees	131.061	1228.31	0.240351
Inc. SR	151.873	1355.7	0.257983
Alt. LD	133.618	1325.71	0.0321981
Talish clover	130.766	1253.91	0.029065
TFCE	128.983	1376.79	0.10519
Grapes	132.461	1513.31	0.006
Baseline	131.061	1249.31	-

## Sheet: Fig. 2c
Adaptation/Mitigation Interventions	Annual Net GHG Reduction (Mg CO2e)	Cost of Net GHG Reduction (AUD/Mg CO2e)
Lucerne	615.96	-401.754
TFCE	930.3	-100.332
FCE	776.15	-71.4861
Planting Trees	1072.87	5.59248
Asparagopsis	3713.36	23.7379
Inc. Soil Fertility	777.57	26.027
CH4 Vac	1431.66	32.1305
Talish Clover	652.58	34.7138
Biochar	942.95	120.897
Deep-Root	137.39	261.72

## Sheet: Fig. 2d
Adaptation/Mitigation Interventions	Annual Net GHG Reduction (Mg CO2e)	Cost of Net GHG Reduction (AUD/Mg CO2e)
Lucerne	172.1	-1246.27
TFCE	545.9	-233.527
FCE	482	-177.419
Inc. Soil Fertility	106.5	-130.115
Talish Clover	150.8	-30.5272
Planting Trees	1247.4	16.835
Asparagopsis	3709.8	23.7607
CH4 Vac	1434.7	32.0624
Biochar	932	122.318

## Sheet: Fig. 3a
Scenario/Package	Liv. Production (Mg protein sold)	Operating Profit ('000 AUD)	Net Emissions ('000 Mg CO2e)
Hist	51.6	487.848	3.56313
Base	52.3	500	3.76301
LHF	59.7	621.366	4.11443
TCN	62	666.96	1.15448
ID	61.4	721.472	5.20483
ASP	52.3	458.682	1.9211
ASP+PT	52.3	413.591	0.396102
CN1	57.4	612.831	0.139047
CN2	57.4	609.081	-0.0134529
CN3	54.9	537.477	-0.180044
CN4	54.9	529.767	-0.330544

[truncated: 21 more sheets: Fig. 3b, Fig. 3c, Fig. 3d, Fig. 3e, Fig. 3f, Fig. 4a, Fig. 4b, Fig. 4c, Fig. 4d, Fig. 4e, Fig. 4f, Fig. S1a, Fig. S1b, Fig. S2a, Fig. 2Sb, Fig. S3, Fig. S4, Fig. S5, Fig. S6, Fig. S7a …]
