# Supplementary material for: Costs of transitioning the livestock sector to net-zero emissions under future climates
Source: Nat Commun. 2025 Apr 23;16:3810. doi: 10.1038/s41467-025-59203-5 (PMC12019546; doi:10.1038/s41467-025-59203-5)
Supplement: Supplementary file 4 — Source Data [file 41467_2025_59203_MOESM4_ESM.zip › Source data file SUBMITTED 20 March 2025/Bilotto et al (2025) Readme SUBMITTED 20 March 2025.txt]

Costs of transitioning the livestock sector to net-zero emissions under future climates

Franco Bilotto1,2,3, Karen Michelle Christie-Whitehead4, Bill Malcolm5, Nicoli Barnes4,6, Brendan Cullen5, Margaret Ayre5, Matthew Tom Harrison1,*
1 Tasmanian Institute of Agriculture, University of Tasmania, Newnham, Launceston, TAS, 7248, Australia
2 AgResearch, Grasslands Research Centre, Tennent Drive, Private Bag 11008, Palmerston North 4442, New Zealand
3 Department of Global Development, College of Agriculture and Life Sciences, Cornell University, Ithaca, New York, 14850, USA
4 Tasmanian Institute of Agriculture, University of Tasmania, 4-8 Bass Highway, Burnie, TAS, 7320, Australia
5 School of Agriculture, Food and Ecosystem Sciences, The University of Melbourne, Parkville, VIC 3010, Australia 
6 IEAC Federation University Australia PO Box 663 Ballarat VIC 3353, Australia
*Corresponding author: matthew.harrison@utas.edu.au 

The data deposited in the repository contains:

-Data from main manuscript and supplementary plots

"Data_from_main_manuscript_and_supplementary_plots.xlsx

-The corresponding pdf file for Supplementary Information
 
"Bilotto et al (2025) Supplementary Material.pdf"

-The R code file to replicate the sensitivity analysis developed in the study

"R_Code_Sup_Figures_3_4_5_6.R"

-The csv files required to run the R code for the sensitivity analysis developed in the study

"beef_CTCN.csv", "beef_GHG.csv", "sheep_CTCN.csv", "sheep_GHG.csv"
