# Supplementary material for: Costs of transitioning the livestock sector to net-zero emissions under future climates
Source: Nat Commun. 2025 Apr 23;16:3810. doi: 10.1038/s41467-025-59203-5 (PMC12019546; doi:10.1038/s41467-025-59203-5)
Supplement: Supplementary file 4 — Source Data [file 41467_2025_59203_MOESM4_ESM.zip › Source data file SUBMITTED 20 March 2025/Bilotto et al (2025) R_Code_Sup_Figures_3_4_5_6 SUBMITTED 20 March 2025.R]

# Cost of transitioning the livestock sect to net-zero emissions under future climates
# R code to replicate supplementary figures 3-6

# Install required packages
install.packages(c("ggplot2", "dplyr", "cowplot", "patchwork"))

#-----------------------------------------------------------------------------
#Supplementary Figure 3
# Load necessary libraries
library(ggplot2)
library(dplyr)
library(grid)
library(cowplot)  # For get_legend()
library(patchwork)  # For consistent layout of subplots

# Path to your CSV file (replace with actual path)
file_path <- "C:/Your/Local/Folder/beef_GHG.csv"

# Read the CSV file
data <- read.csv(file_path)

# Ensure X and Y are treated as factors (categorical variables)
data$X <- as.factor(data$X)
data$Y <- as.factor(data$Y)

# Filter data into three groups based on C_Seq
data_same <- data %>% filter(C_Seq == "Same")
data_gt_20 <- data %>% filter(C_Seq > 20)
data_lt_20 <- data %>% filter(C_Seq < 20)

# Prepare a function to create the plot with options to hide labels
create_plot <- function(df, hide_x_labels = FALSE, hide_y_labels = FALSE) {
  ggplot(df, aes(x = Y, y = X, fill = Z)) +
    geom_tile() +
    scale_fill_gradientn(colors = colorRampPalette(c("darkblue", "lightblue", "white", "yellow", "orange", "red"))(100), 
                         limits = c(min(data$Z, na.rm = TRUE), max(data$Z, na.rm = TRUE)), 
                         oob = scales::squish) +  # Set the global limits for the color scale
    labs(x = NULL, y = NULL) +  # No axis labels here
    theme_minimal() +
    theme(axis.text.x = if (hide_x_labels) element_blank() else element_text(angle = 45, hjust = 1),
          axis.text.y = if (hide_y_labels) element_blank() else element_text(),
          axis.title.x = element_blank(),
          axis.title.y = element_blank(),
          panel.grid = element_blank(),
          strip.text = element_blank(),
          axis.ticks = element_line(color = "black"),  # Add tick marks
          axis.line = element_line(color = "black"),  # Add solid axis lines
          legend.position = "none")  # Suppress individual color bars
}

# Generate plots for each group with customized axis labels
# First row: X labels hidden for both
plot_same_2030 <- create_plot(data_same %>% filter(Year == 2030), hide_x_labels = TRUE)
plot_same_2050 <- create_plot(data_same %>% filter(Year == 2050), hide_x_labels = TRUE, hide_y_labels = TRUE)

# Second row: X labels hidden for both
plot_gt_20_2030 <- create_plot(data_gt_20 %>% filter(Year == 2030), hide_x_labels = TRUE)
plot_gt_20_2050 <- create_plot(data_gt_20 %>% filter(Year == 2050), hide_x_labels = TRUE, hide_y_labels = TRUE)

# Third row: X labels shown, Y labels hidden for the right plot
plot_lt_20_2030 <- create_plot(data_lt_20 %>% filter(Year == 2030))
plot_lt_20_2050 <- create_plot(data_lt_20 %>% filter(Year == 2050), hide_y_labels = TRUE)

# Combine the plots using patchwork without individual color bars
combined_plots <- (plot_same_2030 + plot_same_2050) /
  (plot_gt_20_2030 + plot_gt_20_2050) /
  (plot_lt_20_2030 + plot_lt_20_2050)

# Create one common color bar by generating a dummy plot with a vertical color bar
legend_plot <- ggplot(data, aes(x = Y, y = X, fill = Z)) +
  geom_tile() +
  scale_fill_gradientn(colors = colorRampPalette(c("darkblue", "lightblue", "white", "yellow", "orange", "red"))(100), 
                       limits = c(min(data$Z, na.rm = TRUE), max(data$Z, na.rm = TRUE)), 
                       oob = scales::squish, 
                       guide = guide_colorbar(direction = "vertical", barwidth = 1, barheight = 5, draw.ulim = TRUE, draw.llim = TRUE,  # Adds tick marks at limits
                                              ticks = TRUE, ticks.linewidth = 1, ticks.colour = "black" )) +  # Vertical color bar
  labs(fill = expression(atop("Net Emissions", "('000 Mg CO"[2]*e*")"))) +
  theme_void() +  # No axis labels, ticks, etc., only the color bar
  theme(legend.position = c(0.55, 0.83), 
        legend.title = element_text(angle = 0, vjust = 1))  # Rotate the legend title

# Extract the legend from the legend plot
legend <- cowplot::get_legend(legend_plot)

# Add letters to identify subplots
final_plot <- combined_plots + plot_annotation(tag_levels = NULL)

# Manually create the x-axis title with "CH??? Reduction Potential" and adjust its position
x_axis_title <- ggdraw() + 
  draw_label(expression(CH[4]~Reduction~Potential), fontface = 'bold', x = 0.45, y = 0.5, vjust = 0)

# Combine final plot with the legend on the right using plot_grid
final_plot_with_legend <- plot_grid(final_plot, legend, ncol = 2, rel_widths = c(2, 0.5))

# Combine the plot with the x-axis title, manually adjusting position of the x-axis title
final_plot_with_x_axis <- plot_grid(final_plot_with_legend, x_axis_title, ncol = 1, rel_heights = c(10, 0.5))

# Get the folder of the CSV file
output_folder <- dirname(file_path)

# Set the PDF file name and path (same folder as CSV)
pdf_path <- file.path(output_folder, "Supplementary_Figure_3.pdf")

# Export the PDF
pdf(pdf_path, width = 8, height = 7)

# Adding external text on the right using grid.text() outside the plotting area
grid.newpage()
grid.draw(final_plot_with_x_axis)

# Manually add text on the right side for the three subplots (B, D, F)
grid.text("2030", x = 0.275, y = 0.99, rot = 0, gp = gpar(fontface = "bold", cex = 1.25))
grid.text("2050", x = 0.625, y = 0.99, rot = 0, gp = gpar(fontface = "bold", cex = 1.25))
grid.text("Mod C seq", x = 0.8, y = 0.85, rot = 270, gp = gpar(fontface = "bold"))
grid.text("+20% C seq", x = 0.8, y = 0.55, rot = 270, gp = gpar(fontface = "bold"))
grid.text("-20% C seq", x = 0.8, y = 0.25, rot = 270, gp = gpar(fontface = "bold"))

# Manually add subplot tags (adjusting positions for a, c, e)
grid.text("a", x = 0.08, y = 0.98, gp = gpar(fontface = "bold", cex = 1.25))
grid.text("b", x = 0.4375, y = 0.98, gp = gpar(fontface = "bold", cex = 1.25))
grid.text("c", x = 0.08, y = 0.7, gp = gpar(fontface = "bold", cex = 1.25))
grid.text("d", x = 0.4375, y = 0.7, gp = gpar(fontface = "bold", cex = 1.25))
grid.text("e", x = 0.08, y = 0.4, gp = gpar(fontface = "bold", cex = 1.25))
grid.text("f", x = 0.4375, y = 0.4, gp = gpar(fontface = "bold", cex = 1.25))

# Close the PDF device
dev.off()

#-----------------------------------------------------------------------------
#Supplementary Figure 4
# Load necessary libraries
library(ggplot2)
library(dplyr)
library(grid)
library(cowplot)  # For get_legend()
library(patchwork)  # For consistent layout of subplots

# Path to your CSV file (replace with actual path)
file_path <- "C:/Your/Local/Folder/sheep_GHG.csv"

# Read the CSV file
data <- read.csv(file_path)

# Ensure X and Y are treated as factors (categorical variables)
data$X <- as.factor(data$X)
data$Y <- as.factor(data$Y)

# Filter data into three groups based on C_Seq
data_same <- data %>% filter(C_Seq == "Same")
data_gt_20 <- data %>% filter(C_Seq > 20)
data_lt_20 <- data %>% filter(C_Seq < 20)

# Prepare a function to create the plot with options to hide labels
create_plot <- function(df, hide_x_labels = FALSE, hide_y_labels = FALSE) {
  ggplot(df, aes(x = Y, y = X, fill = Z)) +
    geom_tile() +
    scale_fill_gradientn(colors = colorRampPalette(c("darkblue", "lightblue", "white", "yellow", "orange", "red"))(100), 
                         limits = c(min(data$Z, na.rm = TRUE), max(data$Z, na.rm = TRUE)), 
                         oob = scales::squish) +  # Set the global limits for the color scale
    labs(x = NULL, y = NULL) +  # No axis labels here
    theme_minimal() +
    theme(axis.text.x = if (hide_x_labels) element_blank() else element_text(angle = 45, hjust = 1),
          axis.text.y = if (hide_y_labels) element_blank() else element_text(),
          axis.title.x = element_blank(),
          axis.title.y = element_blank(),
          panel.grid = element_blank(),
          strip.text = element_blank(),
          axis.ticks = element_line(color = "black"),  # Add tick marks
          axis.line = element_line(color = "black"),  # Add solid axis lines
          legend.position = "none")  # Suppress individual color bars
}

# Generate plots for each group with customized axis labels
# First row: X labels hidden for both
plot_same_2030 <- create_plot(data_same %>% filter(Year == 2030), hide_x_labels = TRUE)
plot_same_2050 <- create_plot(data_same %>% filter(Year == 2050), hide_x_labels = TRUE, hide_y_labels = TRUE)

# Second row: X labels hidden for both
plot_gt_20_2030 <- create_plot(data_gt_20 %>% filter(Year == 2030), hide_x_labels = TRUE)
plot_gt_20_2050 <- create_plot(data_gt_20 %>% filter(Year == 2050), hide_x_labels = TRUE, hide_y_labels = TRUE)

# Third row: X labels shown, Y labels hidden for the right plot
plot_lt_20_2030 <- create_plot(data_lt_20 %>% filter(Year == 2030))
plot_lt_20_2050 <- create_plot(data_lt_20 %>% filter(Year == 2050), hide_y_labels = TRUE)

# Combine the plots using patchwork without individual color bars
combined_plots <- (plot_same_2030 + plot_same_2050) /
  (plot_gt_20_2030 + plot_gt_20_2050) /
  (plot_lt_20_2030 + plot_lt_20_2050)

# Create one common color bar by generating a dummy plot with a vertical color bar
legend_plot <- ggplot(data, aes(x = Y, y = X, fill = Z)) +
  geom_tile() +
  scale_fill_gradientn(colors = colorRampPalette(c("darkblue", "lightblue", "white", "yellow", "orange", "red"))(100), 
                       limits = c(min(data$Z, na.rm = TRUE), max(data$Z, na.rm = TRUE)), 
                       oob = scales::squish, 
                       guide = guide_colorbar(direction = "vertical", barwidth = 1, barheight = 5, draw.ulim = TRUE, draw.llim = TRUE,  # Adds tick marks at limits
                                              ticks = TRUE, ticks.linewidth = 1, ticks.colour = "black" )) +  # Vertical color bar
  labs(fill = expression(atop("Net Emissions", "('000 Mg CO"[2]*e*")"))) +
  theme_void() +  # No axis labels, ticks, etc., only the color bar
  theme(legend.position = c(0.55, 0.83), 
        legend.title = element_text(angle = 0, vjust = 1))  # Rotate the legend title

# Extract the legend from the legend plot
legend <- cowplot::get_legend(legend_plot)

# Add letters to identify subplots
final_plot <- combined_plots + plot_annotation(tag_levels = NULL)

# Manually create the x-axis title with "CH??? Reduction Potential" and adjust its position
x_axis_title <- ggdraw() + 
  draw_label(expression(CH[4]~Reduction~Potential), fontface = 'bold', x = 0.45, y = 0.5, vjust = 0)

# Combine final plot with the legend on the right using plot_grid
final_plot_with_legend <- plot_grid(final_plot, legend, ncol = 2, rel_widths = c(2, 0.5))

# Combine the plot with the x-axis title, manually adjusting position of the x-axis title
final_plot_with_x_axis <- plot_grid(final_plot_with_legend, x_axis_title, ncol = 1, rel_heights = c(10, 0.5))

# Get the folder of the CSV file
output_folder <- dirname(file_path)

# Set the PDF file name and path (same folder as CSV)
pdf_path <- file.path(output_folder, "Supplementary_Figure_4.pdf")

# Export the PDF
pdf(pdf_path, width = 8, height = 7)

# Adding external text on the right using grid.text() outside the plotting area
grid.newpage()
grid.draw(final_plot_with_x_axis)

# Manually add text on the right side for the three subplots (B, D, F)
grid.text("2030", x = 0.275, y = 0.99, rot = 0, gp = gpar(fontface = "bold", cex = 1.25))
grid.text("2050", x = 0.625, y = 0.99, rot = 0, gp = gpar(fontface = "bold", cex = 1.25))
grid.text("Mod C seq", x = 0.8, y = 0.85, rot = 270, gp = gpar(fontface = "bold"))
grid.text("+20% C seq", x = 0.8, y = 0.55, rot = 270, gp = gpar(fontface = "bold"))
grid.text("-20% C seq", x = 0.8, y = 0.25, rot = 270, gp = gpar(fontface = "bold"))

# Manually add subplot tags (adjusting positions for a, c, e)
grid.text("a", x = 0.08, y = 0.98, gp = gpar(fontface = "bold", cex = 1.25))
grid.text("b", x = 0.4375, y = 0.98, gp = gpar(fontface = "bold", cex = 1.25))
grid.text("c", x = 0.08, y = 0.7, gp = gpar(fontface = "bold", cex = 1.25))
grid.text("d", x = 0.4375, y = 0.7, gp = gpar(fontface = "bold", cex = 1.25))
grid.text("e", x = 0.08, y = 0.4, gp = gpar(fontface = "bold", cex = 1.25))
grid.text("f", x = 0.4375, y = 0.4, gp = gpar(fontface = "bold", cex = 1.25))

# Close the PDF device
dev.off()

#-----------------------------------------------------------------------------
#Supplementary Figure 5
# Load necessary libraries
library(ggplot2)
library(dplyr)
library(grid)
library(cowplot)  # For get_legend()
library(patchwork)  # For consistent layout of subplots

# Path to your CSV file (replace with actual path)
file_path <- "C:/Your/Local/Folder/beef_CTCN.csv"

# Read the CSV file
data <- read.csv(file_path)

# Ensure X and Y are treated as factors (categorical variables)
data$X <- as.factor(data$X)
data$Y <- as.factor(data$Y)

# Filter data into three groups based on C_Seq
data_same <- data %>% filter(C_Seq == "Same")
data_gt_20 <- data %>% filter(C_Seq > 20)
data_lt_20 <- data %>% filter(C_Seq < 20)

# Prepare a function to create the plot with options to hide labels
create_plot <- function(df, hide_x_labels = FALSE, hide_y_labels = FALSE) {
  ggplot(df, aes(x = Y, y = X, fill = Z)) +
    geom_tile() +
    scale_fill_gradientn(colors = colorRampPalette(c("darkblue", "lightblue", "white", "yellow", "orange", "red"))(100), 
                         limits = c(min(data$Z, na.rm = TRUE), max(data$Z, na.rm = TRUE)), 
                         oob = scales::squish) +  # Set the global limits for the color scale
    labs(x = NULL, y = NULL) +  # No axis labels here
    theme_minimal() +
    theme(axis.text.x = if (hide_x_labels) element_blank() else element_text(angle = 45, hjust = 1),
          axis.text.y = if (hide_y_labels) element_blank() else element_text(),
          axis.title.x = element_blank(),
          axis.title.y = element_blank(),
          panel.grid = element_blank(),
          strip.text = element_blank(),
          axis.ticks = element_line(color = "black"),  # Add tick marks
          axis.line = element_line(color = "black"),  # Add solid axis lines
          legend.position = "none")  # Suppress individual color bars
}

# Generate plots for each group with customized axis labels
# First row: X labels hidden for both
plot_same_2030 <- create_plot(data_same %>% filter(Year == 2030), hide_x_labels = TRUE)
plot_same_2050 <- create_plot(data_same %>% filter(Year == 2050), hide_x_labels = TRUE, hide_y_labels = TRUE)

# Second row: X labels hidden for both
plot_gt_20_2030 <- create_plot(data_gt_20 %>% filter(Year == 2030), hide_x_labels = TRUE)
plot_gt_20_2050 <- create_plot(data_gt_20 %>% filter(Year == 2050), hide_x_labels = TRUE, hide_y_labels = TRUE)

# Third row: X labels shown, Y labels hidden for the right plot
plot_lt_20_2030 <- create_plot(data_lt_20 %>% filter(Year == 2030))
plot_lt_20_2050 <- create_plot(data_lt_20 %>% filter(Year == 2050), hide_y_labels = TRUE)

# Combine the plots using patchwork without individual color bars
combined_plots <- (plot_same_2030 + plot_same_2050) /
  (plot_gt_20_2030 + plot_gt_20_2050) /
  (plot_lt_20_2030 + plot_lt_20_2050)

# Create one common color bar by generating a dummy plot with a vertical color bar
legend_plot <- ggplot(data, aes(x = Y, y = X, fill = Z)) +
  geom_tile() +
  scale_fill_gradientn(colors = colorRampPalette(c("darkblue", "lightblue", "white", "yellow", "orange", "red"))(100), 
                       limits = c(min(data$Z, na.rm = TRUE), max(data$Z, na.rm = TRUE)), 
                       oob = scales::squish, 
                       guide = guide_colorbar(direction = "vertical", barwidth = 1, barheight = 5, draw.ulim = TRUE, draw.llim = TRUE,  # Adds tick marks at limits
                                              ticks = TRUE, ticks.linewidth = 1, ticks.colour = "black" )) +  # Vertical color bar
  labs(fill = "Cost of Net Zero\n('000 AUD)") +
  theme_void() +  # No axis labels, ticks, etc., only the color bar
  theme(legend.position = c(0.55, 0.83), 
        legend.title = element_text(angle = 0, vjust = 1))  # Rotate the legend title

# Extract the legend from the legend plot
legend <- cowplot::get_legend(legend_plot)

# Add letters to identify subplots
final_plot <- combined_plots + plot_annotation(tag_levels = NULL)

# Manually create the x-axis title with "CH??? Reduction Potential" and adjust its position
x_axis_title <- ggdraw() + 
  draw_label(expression(CH[4]~Reduction~Potential), fontface = 'bold', x = 0.45, y = 0.5, vjust = 0)

# Combine final plot with the legend on the right using plot_grid
final_plot_with_legend <- plot_grid(final_plot, legend, ncol = 2, rel_widths = c(2, 0.5))

# Combine the plot with the x-axis title, manually adjusting position of the x-axis title
final_plot_with_x_axis <- plot_grid(final_plot_with_legend, x_axis_title, ncol = 1, rel_heights = c(10, 0.5))

# Get the folder of the CSV file
output_folder <- dirname(file_path)

# Set the PDF file name and path (same folder as CSV)
pdf_path <- file.path(output_folder, "Supplementary_Figure_5.pdf")

# Export the PDF
pdf(pdf_path, width = 8, height = 7)

# Adding external text on the right using grid.text() outside the plotting area
grid.newpage()
grid.draw(final_plot_with_x_axis)

# Manually add text on the right side for the three subplots (B, D, F)
grid.text("2030", x = 0.275, y = 0.99, rot = 0, gp = gpar(fontface = "bold", cex = 1.25))
grid.text("2050", x = 0.625, y = 0.99, rot = 0, gp = gpar(fontface = "bold", cex = 1.25))
grid.text("Mod C seq", x = 0.8, y = 0.85, rot = 270, gp = gpar(fontface = "bold"))
grid.text("+20% C seq", x = 0.8, y = 0.55, rot = 270, gp = gpar(fontface = "bold"))
grid.text("-20% C seq", x = 0.8, y = 0.25, rot = 270, gp = gpar(fontface = "bold"))

# Manually add subplot tags (adjusting positions for a, c, e)
grid.text("a", x = 0.08, y = 0.98, gp = gpar(fontface = "bold", cex = 1.25))
grid.text("b", x = 0.4375, y = 0.98, gp = gpar(fontface = "bold", cex = 1.25))
grid.text("c", x = 0.08, y = 0.7, gp = gpar(fontface = "bold", cex = 1.25))
grid.text("d", x = 0.4375, y = 0.7, gp = gpar(fontface = "bold", cex = 1.25))
grid.text("e", x = 0.08, y = 0.4, gp = gpar(fontface = "bold", cex = 1.25))
grid.text("f", x = 0.4375, y = 0.4, gp = gpar(fontface = "bold", cex = 1.25))

# Close the PDF device
dev.off()

#-----------------------------------------------------------------------------
#Supplementary Figure 6
# Load necessary libraries
library(ggplot2)
library(dplyr)
library(grid)
library(cowplot)  # For get_legend()
library(patchwork)  # For consistent layout of subplots

# Path to your CSV file (replace with actual path)
file_path <- "C:/Your/Local/Folder/sheep_CTCN.csv"

# Read the CSV file
data <- read.csv(file_path)

# Ensure X and Y are treated as factors (categorical variables)
data$X <- as.factor(data$X)
data$Y <- as.factor(data$Y)

# Filter data into three groups based on C_Seq
data_same <- data %>% filter(C_Seq == "Same")
data_gt_20 <- data %>% filter(C_Seq > 20)
data_lt_20 <- data %>% filter(C_Seq < 20)

# Prepare a function to create the plot with options to hide labels
create_plot <- function(df, hide_x_labels = FALSE, hide_y_labels = FALSE) {
  ggplot(df, aes(x = Y, y = X, fill = Z)) +
    geom_tile() +
    scale_fill_gradientn(colors = colorRampPalette(c("darkblue", "lightblue", "white", "yellow", "orange", "red"))(100), 
                         limits = c(min(data$Z, na.rm = TRUE), max(data$Z, na.rm = TRUE)), 
                         oob = scales::squish) +  # Set the global limits for the color scale
    labs(x = NULL, y = NULL) +  # No axis labels here
    theme_minimal() +
    theme(axis.text.x = if (hide_x_labels) element_blank() else element_text(angle = 45, hjust = 1),
          axis.text.y = if (hide_y_labels) element_blank() else element_text(),
          axis.title.x = element_blank(),
          axis.title.y = element_blank(),
          panel.grid = element_blank(),
          strip.text = element_blank(),
          axis.ticks = element_line(color = "black"),  # Add tick marks
          axis.line = element_line(color = "black"),  # Add solid axis lines
          legend.position = "none")  # Suppress individual color bars
}

# Generate plots for each group with customized axis labels
# First row: X labels hidden for both
plot_same_2030 <- create_plot(data_same %>% filter(Year == 2030), hide_x_labels = TRUE)
plot_same_2050 <- create_plot(data_same %>% filter(Year == 2050), hide_x_labels = TRUE, hide_y_labels = TRUE)

# Second row: X labels hidden for both
plot_gt_20_2030 <- create_plot(data_gt_20 %>% filter(Year == 2030), hide_x_labels = TRUE)
plot_gt_20_2050 <- create_plot(data_gt_20 %>% filter(Year == 2050), hide_x_labels = TRUE, hide_y_labels = TRUE)

# Third row: X labels shown, Y labels hidden for the right plot
plot_lt_20_2030 <- create_plot(data_lt_20 %>% filter(Year == 2030))
plot_lt_20_2050 <- create_plot(data_lt_20 %>% filter(Year == 2050), hide_y_labels = TRUE)

# Combine the plots using patchwork without individual color bars
combined_plots <- (plot_same_2030 + plot_same_2050) /
  (plot_gt_20_2030 + plot_gt_20_2050) /
  (plot_lt_20_2030 + plot_lt_20_2050)

# Create one common color bar by generating a dummy plot with a vertical color bar
legend_plot <- ggplot(data, aes(x = Y, y = X, fill = Z)) +
  geom_tile() +
  scale_fill_gradientn(colors = colorRampPalette(c("darkblue", "lightblue", "white", "yellow", "orange", "red"))(100), 
                       limits = c(min(data$Z, na.rm = TRUE), max(data$Z, na.rm = TRUE)), 
                       oob = scales::squish, 
                       guide = guide_colorbar(direction = "vertical", barwidth = 1, barheight = 5, draw.ulim = TRUE, draw.llim = TRUE,  # Adds tick marks at limits
                                              ticks = TRUE, ticks.linewidth = 1, ticks.colour = "black" )) +  # Vertical color bar
  labs(fill = "Cost of Net Zero\n('000 AUD)") +
  theme_void() +  # No axis labels, ticks, etc., only the color bar
  theme(legend.position = c(0.55, 0.83), 
        legend.title = element_text(angle = 0, vjust = 1))  # Rotate the legend title

# Extract the legend from the legend plot
legend <- cowplot::get_legend(legend_plot)

# Add letters to identify subplots
final_plot <- combined_plots + plot_annotation(tag_levels = NULL)

# Manually create the x-axis title with "CH??? Reduction Potential" and adjust its position
x_axis_title <- ggdraw() + 
  draw_label(expression(CH[4]~Reduction~Potential), fontface = 'bold', x = 0.45, y = 0.5, vjust = 0)

# Combine final plot with the legend on the right using plot_grid
final_plot_with_legend <- plot_grid(final_plot, legend, ncol = 2, rel_widths = c(2, 0.5))

# Combine the plot with the x-axis title, manually adjusting position of the x-axis title
final_plot_with_x_axis <- plot_grid(final_plot_with_legend, x_axis_title, ncol = 1, rel_heights = c(10, 0.5))

# Get the folder of the CSV file
output_folder <- dirname(file_path)

# Set the PDF file name and path (same folder as CSV)
pdf_path <- file.path(output_folder, "Supplementary_Figure_6.pdf")

# Export the PDF
pdf(pdf_path, width = 8, height = 7)

# Adding external text on the right using grid.text() outside the plotting area
grid.newpage()
grid.draw(final_plot_with_x_axis)

# Manually add text on the right side for the three subplots (B, D, F)
grid.text("2030", x = 0.275, y = 0.99, rot = 0, gp = gpar(fontface = "bold", cex = 1.25))
grid.text("2050", x = 0.625, y = 0.99, rot = 0, gp = gpar(fontface = "bold", cex = 1.25))
grid.text("Mod C seq", x = 0.8, y = 0.85, rot = 270, gp = gpar(fontface = "bold"))
grid.text("+20% C seq", x = 0.8, y = 0.55, rot = 270, gp = gpar(fontface = "bold"))
grid.text("-20% C seq", x = 0.8, y = 0.25, rot = 270, gp = gpar(fontface = "bold"))

# Manually add subplot tags (adjusting positions for a, c, e)
grid.text("a", x = 0.08, y = 0.98, gp = gpar(fontface = "bold", cex = 1.25))
grid.text("b", x = 0.4375, y = 0.98, gp = gpar(fontface = "bold", cex = 1.25))
grid.text("c", x = 0.08, y = 0.7, gp = gpar(fontface = "bold", cex = 1.25))
grid.text("d", x = 0.4375, y = 0.7, gp = gpar(fontface = "bold", cex = 1.25))
grid.text("e", x = 0.08, y = 0.4, gp = gpar(fontface = "bold", cex = 1.25))
grid.text("f", x = 0.4375, y = 0.4, gp = gpar(fontface = "bold", cex = 1.25))

# Close the PDF device
dev.off()
