# Supplementary material for: Costs of transitioning the livestock sector to net-zero emissions under future climates
Source: Nat Commun. 2025 Apr 23;16:3810. doi: 10.1038/s41467-025-59203-5 (PMC12019546; doi:10.1038/s41467-025-59203-5)
Supplement: Supplementary file 4 — Source Data [file 41467_2025_59203_MOESM4_ESM.zip › Source data file SUBMITTED 20 March 2025/Bilotto et al (2025) sheep_CTCN SUBMITTED 20 March 2025.csv]

X	Y	Z	Year	C_Seq
ASP	10%	399.72	2030	Same
ASP	20%	362.64	2030	Same
ASP	30%	325.56	2030	Same
ASP	40%	288.48	2030	Same
ASP	50%	251.4	2030	Same
ASP	60%	214.32	2030	Same
ASP	70%	177.24	2030	Same
ASP	80%	140.16	2030	Same
ASP	90%	103.08	2030	Same
ASP	99%	69.708	2030	Same
ASP+PT	10%	313.96	2030	Same
ASP+PT	20%	276.88	2030	Same
ASP+PT	30%	239.8	2030	Same
ASP+PT	40%	202.72	2030	Same
ASP+PT	50%	165.64	2030	Same
ASP+PT	60%	128.56	2030	Same
ASP+PT	70%	91.48	2030	Same
ASP+PT	80%	54.4	2030	Same
ASP+PT	90%	6.062	2030	Same
ASP+PT	99%	-5.6182	2030	Same
CN1	10%	281.04	2030	Same
CN1	20%	241.84	2030	Same
CN1	30%	202.64	2030	Same
CN1	40%	163.44	2030	Same
CN1	50%	124.24	2030	Same
CN1	60%	85.04	2030	Same
CN1	70%	45.84	2030	Same
CN1	80%	6.64	2030	Same
CN1	90%	-11.396	2030	Same
CN1	99%	-23.744	2030	Same
CN2	10%	272.48	2030	Same
CN2	20%	233.28	2030	Same
CN2	30%	194.08	2030	Same
CN2	40%	154.88	2030	Same
CN2	50%	115.68	2030	Same
CN2	60%	76.48	2030	Same
CN2	70%	37.28	2030	Same
CN2	80%	-0.672	2030	Same
CN2	90%	-14.392	2030	Same
CN2	99%	-26.74	2030	Same
CN3	10%	226.78	2030	Same
CN3	20%	191	2030	Same
CN3	30%	155.22	2030	Same
CN3	40%	119.44	2030	Same
CN3	50%	83.66	2030	Same
CN3	60%	47.88	2030	Same
CN3	70%	12.1	2030	Same
CN3	80%	-8.288	2030	Same
CN3	90%	-20.811	2030	Same
CN3	99%	-32.0817	2030	Same
CN4	10%	218.22	2030	Same
CN4	20%	182.44	2030	Same
CN4	30%	146.66	2030	Same
CN4	40%	110.88	2030	Same
CN4	50%	75.1	2030	Same
CN4	60%	39.32	2030	Same
CN4	70%	3.54	2030	Same
CN4	80%	-11.284	2030	Same
CN4	90%	-23.807	2030	Same
CN4	99%	-35.0777	2030	Same
ASP	10%	378.0944822	2050	Same
ASP	20%	340.9964629	2050	Same
ASP	30%	303.8984435	2050	Same
ASP	40%	266.8004241	2050	Same
ASP	50%	229.5988247	2050	Same
ASP	60%	192.6043853	2050	Same
ASP	70%	155.3509959	2050	Same
ASP	80%	118.4083466	2050	Same
ASP	90%	81.10316717	2050	Same
ASP	99%	47.69164423	2050	Same
ASP+PT	10%	278.3024822	2050	Same
ASP+PT	20%	241.2044629	2050	Same
ASP+PT	30%	204.1064435	2050	Same
ASP+PT	40%	167.0084241	2050	Same
ASP+PT	50%	129.8068247	2050	Same
ASP+PT	60%	92.81238535	2050	Same
ASP+PT	70%	55.55899594	2050	Same
ASP+PT	80%	18.61634659	2050	Same
ASP+PT	90%	-6.541091489	2050	Same
ASP+PT	99%	-18.23512452	2050	Same
CN1	10%	239.0118635	2050	Same
CN1	20%	206.2974438	2050	Same
CN1	30%	173.5830241	2050	Same
CN1	40%	140.8686045	2050	Same
CN1	50%	108.3048019	2050	Same
CN1	60%	75.43976512	2050	Same
CN1	70%	42.95127114	2050	Same
CN1	80%	10.01092578	2050	Same
CN1	90%	-7.840790874	2050	Same
CN1	99%	-18.13397197	2050	Same
CN2	10%	229.0326635	2050	Same
CN2	20%	196.3182438	2050	Same
CN2	30%	163.6038241	2050	Same
CN2	40%	130.8894045	2050	Same
CN2	50%	98.32560191	2050	Same
CN2	60%	65.46056512	2050	Same
CN2	70%	32.97207114	2050	Same
CN2	80%	0	2050	Same
CN2	90%	-11.33351087	2050	Same
CN2	99%	-21.62669197	2050	Same
CN3	10%	260.8099725	2050	Same
CN3	20%	219.9919263	2050	Same
CN3	30%	179.17388	2050	Same
CN3	40%	138.3558337	2050	Same
CN3	50%	97.40035342	2050	Same
CN3	60%	56.71974123	2050	Same
CN3	70%	15.69554387	2050	Same
CN3	80%	-8.720722949	2050	Same
CN3	90%	-23.10324299	2050	Same
CN3	99%	-35.97175049	2050	Same
CN4	10%	250.8307725	2050	Same
CN4	20%	210.0127263	2050	Same
CN4	30%	169.19468	2050	Same
CN4	40%	128.3766337	2050	Same
CN4	50%	87.42115342	2050	Same
CN4	60%	46.74054123	2050	Same
CN4	70%	5.716343872	2050	Same
CN4	80%	-12.21344295	2050	Same
CN4	90%	-26.59596299	2050	Same
CN4	99%	-39.46447049	2050	Same
ASP	10%	399.72	2030	>20
ASP	20%	362.64	2030	>20
ASP	30%	325.56	2030	>20
ASP	40%	288.48	2030	>20
ASP	50%	251.4	2030	>20
ASP	60%	214.32	2030	>20
ASP	70%	177.24	2030	>20
ASP	80%	140.16	2030	>20
ASP	90%	103.08	2030	>20
ASP	99%	69.708	2030	>20
ASP+PT	10%	296.728	2030	>20
ASP+PT	20%	259.648	2030	>20
ASP+PT	30%	222.568	2030	>20
ASP+PT	40%	185.488	2030	>20
ASP+PT	50%	148.408	2030	>20
ASP+PT	60%	111.328	2030	>20
ASP+PT	70%	74.248	2030	>20
ASP+PT	80%	37.168	2030	>20
ASP+PT	90%	0.088	2030	>20
ASP+PT	99%	-11.6494	2030	>20
CN1	10%	263.808	2030	>20
CN1	20%	224.608	2030	>20
CN1	30%	185.408	2030	>20
CN1	40%	146.208	2030	>20
CN1	50%	107.008	2030	>20
CN1	60%	67.808	2030	>20
CN1	70%	28.608	2030	>20
CN1	80%	-3.7072	2030	>20
CN1	90%	-17.4272	2030	>20
CN1	99%	-29.7752	2030	>20
CN2	10%	253.6	2030	>20
CN2	20%	214.4	2030	>20
CN2	30%	175.2	2030	>20
CN2	40%	136	2030	>20
CN2	50%	96.8	2030	>20
CN2	60%	57.6	2030	>20
CN2	70%	18.4	2030	>20
CN2	80%	-7.28	2030	>20
CN2	90%	-21	2030	>20
CN2	99%	-33.348	2030	>20
CN3	10%	209.548	2030	>20
CN3	20%	173.768	2030	>20
CN3	30%	137.988	2030	>20
CN3	40%	102.208	2030	>20
CN3	50%	66.428	2030	>20
CN3	60%	30.648	2030	>20
CN3	70%	-1.7962	2030	>20
CN3	80%	-14.3192	2030	>20
CN3	90%	-26.8422	2030	>20
CN3	99%	-38.1129	2030	>20
CN4	10%	199.34	2030	>20
CN4	20%	163.56	2030	>20
CN4	30%	127.78	2030	>20
CN4	40%	92	2030	>20
CN4	50%	56.22	2030	>20
CN4	60%	20.44	2030	>20
CN4	70%	-5.369	2030	>20
CN4	80%	-17.892	2030	>20
CN4	90%	-30.415	2030	>20
CN4	99%	-41.6857	2030	>20
ASP	10%	378.0944822	2050	>20
ASP	20%	340.9964629	2050	>20
ASP	30%	303.8984435	2050	>20
ASP	40%	266.8004241	2050	>20
ASP	50%	229.5988247	2050	>20
ASP	60%	192.6043853	2050	>20
ASP	70%	155.3509959	2050	>20
ASP	80%	118.4083466	2050	>20
ASP	90%	81.10316717	2050	>20
ASP	99%	47.69164423	2050	>20
ASP+PT	10%	258.3504822	2050	>20
ASP+PT	20%	221.2524629	2050	>20
ASP+PT	30%	184.1544435	2050	>20
ASP+PT	40%	147.0564241	2050	>20
ASP+PT	50%	109.8548247	2050	>20
ASP+PT	60%	72.86038535	2050	>20
ASP+PT	70%	35.60699594	2050	>20
ASP+PT	80%	-0.467478693	2050	>20
ASP+PT	90%	-13.52429149	2050	>20
ASP+PT	99%	-25.21832452	2050	>20
CN1	10%	219.0598635	2050	>20
CN1	20%	186.3454438	2050	>20
CN1	30%	153.6310241	2050	>20
CN1	40%	120.9166045	2050	>20
CN1	50%	88.35280191	2050	>20
CN1	60%	55.48776512	2050	>20
CN1	70%	22.99927114	2050	>20
CN1	80%	-3.479375977	2050	>20
CN1	90%	-14.82399087	2050	>20
CN1	99%	-25.11717197	2050	>20
CN2	10%	207.0806635	2050	>20
CN2	20%	174.3662438	2050	>20
CN2	30%	141.6518241	2050	>20
CN2	40%	108.9374045	2050	>20
CN2	50%	76.37360191	2050	>20
CN2	60%	43.50856512	2050	>20
CN2	70%	11.02007114	2050	>20
CN2	80%	-7.672095977	2050	>20
CN2	90%	-19.01671087	2050	>20
CN2	99%	-29.30989197	2050	>20
CN3	10%	240.8579725	2050	>20
CN3	20%	200.0399263	2050	>20
CN3	30%	159.22188	2050	>20
CN3	40%	118.4038337	2050	>20
CN3	50%	77.44835342	2050	>20
CN3	60%	36.76774123	2050	>20
CN3	70%	-1.489759645	2050	>20
CN3	80%	-15.70392295	2050	>20
CN3	90%	-30.08644299	2050	>20
CN3	99%	-42.95495049	2050	>20
CN4	10%	228.8787725	2050	>20
CN4	20%	188.0607263	2050	>20
CN4	30%	147.24268	2050	>20
CN4	40%	106.4246337	2050	>20
CN4	50%	65.46915342	2050	>20
CN4	60%	24.78854123	2050	>20
CN4	70%	-5.682479645	2050	>20
CN4	80%	-19.89664295	2050	>20
CN4	90%	-34.27916299	2050	>20
CN4	99%	-47.14767049	2050	>20
ASP	10%	399.72	2030	<20
ASP	20%	362.64	2030	<20
ASP	30%	325.56	2030	<20
ASP	40%	288.48	2030	<20
ASP	50%	251.4	2030	<20
ASP	60%	214.32	2030	<20
ASP	70%	177.24	2030	<20
ASP	80%	140.16	2030	<20
ASP	90%	103.08	2030	<20
ASP	99%	69.708	2030	<20
ASP+PT	10%	331.192	2030	<20
ASP+PT	20%	294.112	2030	<20
ASP+PT	30%	257.032	2030	<20
ASP+PT	40%	219.952	2030	<20
ASP+PT	50%	182.872	2030	<20
ASP+PT	60%	145.792	2030	<20
ASP+PT	70%	108.712	2030	<20
ASP+PT	80%	71.632	2030	<20
ASP+PT	90%	34.552	2030	<20
ASP+PT	99%	1.18	2030	<20
CN1	10%	298.272	2030	<20
CN1	20%	259.072	2030	<20
CN1	30%	219.872	2030	<20
CN1	40%	180.672	2030	<20
CN1	50%	141.472	2030	<20
CN1	60%	102.272	2030	<20
CN1	70%	63.072	2030	<20
CN1	80%	23.872	2030	<20
CN1	90%	-5.3648	2030	<20
CN1	99%	-17.7128	2030	<20
CN2	10%	291.36	2030	<20
CN2	20%	252.16	2030	<20
CN2	30%	212.96	2030	<20
CN2	40%	173.76	2030	<20
CN2	50%	134.56	2030	<20
CN2	60%	95.36	2030	<20
CN2	70%	56.16	2030	<20
CN2	80%	16.96	2030	<20
CN2	90%	-7.784	2030	<20
CN2	99%	-20.132	2030	<20
CN3	10%	244.012	2030	<20
CN3	20%	208.232	2030	<20
CN3	30%	172.452	2030	<20
CN3	40%	136.672	2030	<20
CN3	50%	100.892	2030	<20
CN3	60%	65.112	2030	<20
CN3	70%	29.332	2030	<20
CN3	80%	-2.2568	2030	<20
CN3	90%	-14.7798	2030	<20
CN3	99%	-26.0505	2030	<20
CN4	10%	237.1	2030	<20
CN4	20%	201.32	2030	<20
CN4	30%	165.54	2030	<20
CN4	40%	129.76	2030	<20
CN4	50%	93.98	2030	<20
CN4	60%	58.2	2030	<20
CN4	70%	22.42	2030	<20
CN4	80%	-4.676	2030	<20
CN4	90%	-17.199	2030	<20
CN4	99%	-28.4697	2030	<20
ASP	10%	378.0944822	2050	<20
ASP	20%	340.9964629	2050	<20
ASP	30%	303.8984435	2050	<20
ASP	40%	266.8004241	2050	<20
ASP	50%	229.5988247	2050	<20
ASP	60%	192.6043853	2050	<20
ASP	70%	155.3509959	2050	<20
ASP	80%	118.4083466	2050	<20
ASP	90%	81.10316717	2050	<20
ASP	99%	47.69164423	2050	<20
ASP+PT	10%	298.2544822	2050	<20
ASP+PT	20%	261.1564629	2050	<20
ASP+PT	30%	224.0584435	2050	<20
ASP+PT	40%	186.9604241	2050	<20
ASP+PT	50%	149.7588247	2050	<20
ASP+PT	60%	112.7643853	2050	<20
ASP+PT	70%	75.51099594	2050	<20
ASP+PT	80%	38.56834659	2050	<20
ASP+PT	90%	1.263167174	2050	<20
ASP+PT	99%	-11.25192452	2050	<20
CN1	10%	258.9638635	2050	<20
CN1	20%	226.2494438	2050	<20
CN1	30%	193.5350241	2050	<20
CN1	40%	160.8206045	2050	<20
CN1	50%	128.2568019	2050	<20
CN1	60%	95.39176512	2050	<20
CN1	70%	62.90327114	2050	<20
CN1	80%	29.96292578	2050	<20
CN1	90%	-0.857590874	2050	<20
CN1	99%	-11.15077197	2050	<20
CN2	10%	250.9846635	2050	<20
CN2	20%	218.2702438	2050	<20
CN2	30%	185.5558241	2050	<20
CN2	40%	152.8414045	2050	<20
CN2	50%	120.2776019	2050	<20
CN2	60%	87.41256512	2050	<20
CN2	70%	54.92407114	2050	<20
CN2	80%	21.98372578	2050	<20
CN2	90%	-3.650310874	2050	<20
CN2	99%	-13.94349197	2050	<20
CN3	10%	280.7619725	2050	<20
CN3	20%	239.9439263	2050	<20
CN3	30%	199.12588	2050	<20
CN3	40%	158.3078337	2050	<20
CN3	50%	117.3523534	2050	<20
CN3	60%	76.67174123	2050	<20
CN3	70%	35.64754387	2050	<20
CN3	80%	-1.737522949	2050	<20
CN3	90%	-16.12004299	2050	<20
CN3	99%	-28.98855049	2050	<20
CN4	10%	272.7827725	2050	<20
CN4	20%	231.9647263	2050	<20
CN4	30%	191.14668	2050	<20
CN4	40%	150.3286337	2050	<20
CN4	50%	109.3731534	2050	<20
CN4	60%	68.69254123	2050	<20
CN4	70%	27.66834387	2050	<20
CN4	80%	-4.530242949	2050	<20
CN4	90%	-18.91276299	2050	<20
CN4	99%	-31.78127049	2050	<20
