# Supplementary material for: Costs of transitioning the livestock sector to net-zero emissions under future climates
Source: Nat Commun. 2025 Apr 23;16:3810. doi: 10.1038/s41467-025-59203-5 (PMC12019546; doi:10.1038/s41467-025-59203-5)
Supplement: Supplementary file 4 — Source Data [file 41467_2025_59203_MOESM4_ESM.zip › Source data file SUBMITTED 20 March 2025/Bilotto et al (2025) sheep_GHG SUBMITTED 20 March 2025.csv]

X	Y	Z	Year	C_Seq
ASP	10%	4.9965	2030	Same
ASP	20%	4.533	2030	Same
ASP	30%	4.0695	2030	Same
ASP	40%	3.606	2030	Same
ASP	50%	3.1425	2030	Same
ASP	60%	2.679	2030	Same
ASP	70%	2.2155	2030	Same
ASP	80%	1.752	2030	Same
ASP	90%	1.2885	2030	Same
ASP	99%	0.87135	2030	Same
ASP+PT	10%	3.9245	2030	Same
ASP+PT	20%	3.461	2030	Same
ASP+PT	30%	2.9975	2030	Same
ASP+PT	40%	2.534	2030	Same
ASP+PT	50%	2.0705	2030	Same
ASP+PT	60%	1.607	2030	Same
ASP+PT	70%	1.1435	2030	Same
ASP+PT	80%	0.68	2030	Same
ASP+PT	90%	0.2165	2030	Same
ASP+PT	99%	-0.20065	2030	Same
CN1	10%	3.513	2030	Same
CN1	20%	3.023	2030	Same
CN1	30%	2.533	2030	Same
CN1	40%	2.043	2030	Same
CN1	50%	1.553	2030	Same
CN1	60%	1.063	2030	Same
CN1	70%	0.573	2030	Same
CN1	80%	0.083	2030	Same
CN1	90%	-0.407	2030	Same
CN1	99%	-0.848	2030	Same
CN2	10%	3.406	2030	Same
CN2	20%	2.916	2030	Same
CN2	30%	2.426	2030	Same
CN2	40%	1.936	2030	Same
CN2	50%	1.446	2030	Same
CN2	60%	0.956	2030	Same
CN2	70%	0.466	2030	Same
CN2	80%	-0.024	2030	Same
CN2	90%	-0.514	2030	Same
CN2	99%	-0.955	2030	Same
CN3	10%	2.83475	2030	Same
CN3	20%	2.3875	2030	Same
CN3	30%	1.94025	2030	Same
CN3	40%	1.493	2030	Same
CN3	50%	1.04575	2030	Same
CN3	60%	0.5985	2030	Same
CN3	70%	0.15125	2030	Same
CN3	80%	-0.296	2030	Same
CN3	90%	-0.74325	2030	Same
CN3	99%	-1.145775	2030	Same
CN4	10%	2.72775	2030	Same
CN4	20%	2.2805	2030	Same
CN4	30%	1.83325	2030	Same
CN4	40%	1.386	2030	Same
CN4	50%	0.93875	2030	Same
CN4	60%	0.4915	2030	Same
CN4	70%	0.04425	2030	Same
CN4	80%	-0.403	2030	Same
CN4	90%	-0.85025	2030	Same
CN4	99%	-1.252775	2030	Same
ASP	10%	4.726181028	2050	Same
ASP	20%	4.262455786	2050	Same
ASP	30%	3.798730543	2050	Same
ASP	40%	3.335005301	2050	Same
ASP	50%	2.869985309	2050	Same
ASP	60%	2.407554817	2050	Same
ASP	70%	1.941887449	2050	Same
ASP	80%	1.480104332	2050	Same
ASP	90%	1.01378959	2050	Same
ASP	99%	0.596145553	2050	Same
ASP+PT	10%	3.478781028	2050	Same
ASP+PT	20%	3.015055786	2050	Same
ASP+PT	30%	2.551330543	2050	Same
ASP+PT	40%	2.087605301	2050	Same
ASP+PT	50%	1.622585309	2050	Same
ASP+PT	60%	1.160154817	2050	Same
ASP+PT	70%	0.694487449	2050	Same
ASP+PT	80%	0.232704332	2050	Same
ASP+PT	90%	-0.23361041	2050	Same
ASP+PT	99%	-0.651254447	2050	Same
CN1	10%	2.987648293	2050	Same
CN1	20%	2.578718047	2050	Same
CN1	30%	2.169787802	2050	Same
CN1	40%	1.760857556	2050	Same
CN1	50%	1.353810024	2050	Same
CN1	60%	0.942997064	2050	Same
CN1	70%	0.536890889	2050	Same
CN1	80%	0.125136572	2050	Same
CN1	90%	-0.280028245	2050	Same
CN1	99%	-0.647641856	2050	Same
CN2	10%	2.862908293	2050	Same
CN2	20%	2.453978047	2050	Same
CN2	30%	2.045047802	2050	Same
CN2	40%	1.636117556	2050	Same
CN2	50%	1.229070024	2050	Same
CN2	60%	0.818257064	2050	Same
CN2	70%	0.412150889	2050	Same
CN2	80%	0.000396572	2050	Same
CN2	90%	-0.404768245	2050	Same
CN2	99%	-0.772381856	2050	Same
CN3	10%	3.260124656	2050	Same
CN3	20%	2.749899078	2050	Same
CN3	30%	2.2396735	2050	Same
CN3	40%	1.729447922	2050	Same
CN3	50%	1.217504418	2050	Same
CN3	60%	0.708996765	2050	Same
CN3	70%	0.196194298	2050	Same
CN3	80%	-0.311454391	2050	Same
CN3	90%	-0.825115821	2050	Same
CN3	99%	-1.284705375	2050	Same
CN4	10%	3.135384656	2050	Same
CN4	20%	2.625159078	2050	Same
CN4	30%	2.1149335	2050	Same
CN4	40%	1.604707922	2050	Same
CN4	50%	1.092764418	2050	Same
CN4	60%	0.584256765	2050	Same
CN4	70%	0.071454298	2050	Same
CN4	80%	-0.436194391	2050	Same
CN4	90%	-0.949855821	2050	Same
CN4	99%	-1.409445375	2050	Same
ASP	10%	4.9965	2030	>20
ASP	20%	4.533	2030	>20
ASP	30%	4.0695	2030	>20
ASP	40%	3.606	2030	>20
ASP	50%	3.1425	2030	>20
ASP	60%	2.679	2030	>20
ASP	70%	2.2155	2030	>20
ASP	80%	1.752	2030	>20
ASP	90%	1.2885	2030	>20
ASP	99%	0.87135	2030	>20
ASP+PT	10%	3.7091	2030	>20
ASP+PT	20%	3.2456	2030	>20
ASP+PT	30%	2.7821	2030	>20
ASP+PT	40%	2.3186	2030	>20
ASP+PT	50%	1.8551	2030	>20
ASP+PT	60%	1.3916	2030	>20
ASP+PT	70%	0.9281	2030	>20
ASP+PT	80%	0.4646	2030	>20
ASP+PT	90%	0.0011	2030	>20
ASP+PT	99%	-0.41605	2030	>20
CN1	10%	3.2976	2030	>20
CN1	20%	2.8076	2030	>20
CN1	30%	2.3176	2030	>20
CN1	40%	1.8276	2030	>20
CN1	50%	1.3376	2030	>20
CN1	60%	0.8476	2030	>20
CN1	70%	0.3576	2030	>20
CN1	80%	-0.1324	2030	>20
CN1	90%	-0.6224	2030	>20
CN1	99%	-1.0634	2030	>20
CN2	10%	3.17	2030	>20
CN2	20%	2.68	2030	>20
CN2	30%	2.19	2030	>20
CN2	40%	1.7	2030	>20
CN2	50%	1.21	2030	>20
CN2	60%	0.72	2030	>20
CN2	70%	0.23	2030	>20
CN2	80%	-0.26	2030	>20
CN2	90%	-0.75	2030	>20
CN2	99%	-1.191	2030	>20
CN3	10%	2.61935	2030	>20
CN3	20%	2.1721	2030	>20
CN3	30%	1.72485	2030	>20
CN3	40%	1.2776	2030	>20
CN3	50%	0.83035	2030	>20
CN3	60%	0.3831	2030	>20
CN3	70%	-0.06415	2030	>20
CN3	80%	-0.5114	2030	>20
CN3	90%	-0.95865	2030	>20
CN3	99%	-1.361175	2030	>20
CN4	10%	2.49175	2030	>20
CN4	20%	2.0445	2030	>20
CN4	30%	1.59725	2030	>20
CN4	40%	1.15	2030	>20
CN4	50%	0.70275	2030	>20
CN4	60%	0.2555	2030	>20
CN4	70%	-0.19175	2030	>20
CN4	80%	-0.639	2030	>20
CN4	90%	-1.08625	2030	>20
CN4	99%	-1.488775	2030	>20
ASP	10%	4.726181028	2050	>20
ASP	20%	4.262455786	2050	>20
ASP	30%	3.798730543	2050	>20
ASP	40%	3.335005301	2050	>20
ASP	50%	2.869985309	2050	>20
ASP	60%	2.407554817	2050	>20
ASP	70%	1.941887449	2050	>20
ASP	80%	1.480104332	2050	>20
ASP	90%	1.01378959	2050	>20
ASP	99%	0.596145553	2050	>20
ASP+PT	10%	3.229381028	2050	>20
ASP+PT	20%	2.765655786	2050	>20
ASP+PT	30%	2.301930543	2050	>20
ASP+PT	40%	1.838205301	2050	>20
ASP+PT	50%	1.373185309	2050	>20
ASP+PT	60%	0.910754817	2050	>20
ASP+PT	70%	0.445087449	2050	>20
ASP+PT	80%	-0.016695668	2050	>20
ASP+PT	90%	-0.48301041	2050	>20
ASP+PT	99%	-0.900654447	2050	>20
CN1	10%	2.738248293	2050	>20
CN1	20%	2.329318047	2050	>20
CN1	30%	1.920387802	2050	>20
CN1	40%	1.511457556	2050	>20
CN1	50%	1.104410024	2050	>20
CN1	60%	0.693597064	2050	>20
CN1	70%	0.287490889	2050	>20
CN1	80%	-0.124263428	2050	>20
CN1	90%	-0.529428245	2050	>20
CN1	99%	-0.897041856	2050	>20
CN2	10%	2.588508293	2050	>20
CN2	20%	2.179578047	2050	>20
CN2	30%	1.770647802	2050	>20
CN2	40%	1.361717556	2050	>20
CN2	50%	0.954670024	2050	>20
CN2	60%	0.543857064	2050	>20
CN2	70%	0.137750889	2050	>20
CN2	80%	-0.274003428	2050	>20
CN2	90%	-0.679168245	2050	>20
CN2	99%	-1.046781856	2050	>20
CN3	10%	3.010724656	2050	>20
CN3	20%	2.500499078	2050	>20
CN3	30%	1.9902735	2050	>20
CN3	40%	1.480047922	2050	>20
CN3	50%	0.968104418	2050	>20
CN3	60%	0.459596765	2050	>20
CN3	70%	-0.053205702	2050	>20
CN3	80%	-0.560854391	2050	>20
CN3	90%	-1.074515821	2050	>20
CN3	99%	-1.534105375	2050	>20
CN4	10%	2.860984656	2050	>20
CN4	20%	2.350759078	2050	>20
CN4	30%	1.8405335	2050	>20
CN4	40%	1.330307922	2050	>20
CN4	50%	0.818364418	2050	>20
CN4	60%	0.309856765	2050	>20
CN4	70%	-0.202945702	2050	>20
CN4	80%	-0.710594391	2050	>20
CN4	90%	-1.224255821	2050	>20
CN4	99%	-1.683845375	2050	>20
ASP	10%	4.9965	2030	<20
ASP	20%	4.533	2030	<20
ASP	30%	4.0695	2030	<20
ASP	40%	3.606	2030	<20
ASP	50%	3.1425	2030	<20
ASP	60%	2.679	2030	<20
ASP	70%	2.2155	2030	<20
ASP	80%	1.752	2030	<20
ASP	90%	1.2885	2030	<20
ASP	99%	0.87135	2030	<20
ASP+PT	10%	4.1399	2030	<20
ASP+PT	20%	3.6764	2030	<20
ASP+PT	30%	3.2129	2030	<20
ASP+PT	40%	2.7494	2030	<20
ASP+PT	50%	2.2859	2030	<20
ASP+PT	60%	1.8224	2030	<20
ASP+PT	70%	1.3589	2030	<20
ASP+PT	80%	0.8954	2030	<20
ASP+PT	90%	0.4319	2030	<20
ASP+PT	99%	0.01475	2030	<20
CN1	10%	3.7284	2030	<20
CN1	20%	3.2384	2030	<20
CN1	30%	2.7484	2030	<20
CN1	40%	2.2584	2030	<20
CN1	50%	1.7684	2030	<20
CN1	60%	1.2784	2030	<20
CN1	70%	0.7884	2030	<20
CN1	80%	0.2984	2030	<20
CN1	90%	-0.1916	2030	<20
CN1	99%	-0.6326	2030	<20
CN2	10%	3.642	2030	<20
CN2	20%	3.152	2030	<20
CN2	30%	2.662	2030	<20
CN2	40%	2.172	2030	<20
CN2	50%	1.682	2030	<20
CN2	60%	1.192	2030	<20
CN2	70%	0.702	2030	<20
CN2	80%	0.212	2030	<20
CN2	90%	-0.278	2030	<20
CN2	99%	-0.719	2030	<20
CN3	10%	3.05015	2030	<20
CN3	20%	2.6029	2030	<20
CN3	30%	2.15565	2030	<20
CN3	40%	1.7084	2030	<20
CN3	50%	1.26115	2030	<20
CN3	60%	0.8139	2030	<20
CN3	70%	0.36665	2030	<20
CN3	80%	-0.0806	2030	<20
CN3	90%	-0.52785	2030	<20
CN3	99%	-0.930375	2030	<20
CN4	10%	2.96375	2030	<20
CN4	20%	2.5165	2030	<20
CN4	30%	2.06925	2030	<20
CN4	40%	1.622	2030	<20
CN4	50%	1.17475	2030	<20
CN4	60%	0.7275	2030	<20
CN4	70%	0.28025	2030	<20
CN4	80%	-0.167	2030	<20
CN4	90%	-0.61425	2030	<20
CN4	99%	-1.016775	2030	<20
ASP	10%	4.726181028	2050	<20
ASP	20%	4.262455786	2050	<20
ASP	30%	3.798730543	2050	<20
ASP	40%	3.335005301	2050	<20
ASP	50%	2.869985309	2050	<20
ASP	60%	2.407554817	2050	<20
ASP	70%	1.941887449	2050	<20
ASP	80%	1.480104332	2050	<20
ASP	90%	1.01378959	2050	<20
ASP	99%	0.596145553	2050	<20
ASP+PT	10%	3.728181028	2050	<20
ASP+PT	20%	3.264455786	2050	<20
ASP+PT	30%	2.800730543	2050	<20
ASP+PT	40%	2.337005301	2050	<20
ASP+PT	50%	1.871985309	2050	<20
ASP+PT	60%	1.409554817	2050	<20
ASP+PT	70%	0.943887449	2050	<20
ASP+PT	80%	0.482104332	2050	<20
ASP+PT	90%	0.01578959	2050	<20
ASP+PT	99%	-0.401854447	2050	<20
CN1	10%	3.237048293	2050	<20
CN1	20%	2.828118047	2050	<20
CN1	30%	2.419187802	2050	<20
CN1	40%	2.010257556	2050	<20
CN1	50%	1.603210024	2050	<20
CN1	60%	1.192397064	2050	<20
CN1	70%	0.786290889	2050	<20
CN1	80%	0.374536572	2050	<20
CN1	90%	-0.030628245	2050	<20
CN1	99%	-0.398241856	2050	<20
CN2	10%	3.137308293	2050	<20
CN2	20%	2.728378047	2050	<20
CN2	30%	2.319447802	2050	<20
CN2	40%	1.910517556	2050	<20
CN2	50%	1.503470024	2050	<20
CN2	60%	1.092657064	2050	<20
CN2	70%	0.686550889	2050	<20
CN2	80%	0.274796572	2050	<20
CN2	90%	-0.130368245	2050	<20
CN2	99%	-0.497981856	2050	<20
CN3	10%	3.509524656	2050	<20
CN3	20%	2.999299078	2050	<20
CN3	30%	2.4890735	2050	<20
CN3	40%	1.978847922	2050	<20
CN3	50%	1.466904418	2050	<20
CN3	60%	0.958396765	2050	<20
CN3	70%	0.445594298	2050	<20
CN3	80%	-0.062054391	2050	<20
CN3	90%	-0.575715821	2050	<20
CN3	99%	-1.035305375	2050	<20
CN4	10%	3.409784656	2050	<20
CN4	20%	2.899559078	2050	<20
CN4	30%	2.3893335	2050	<20
CN4	40%	1.879107922	2050	<20
CN4	50%	1.367164418	2050	<20
CN4	60%	0.858656765	2050	<20
CN4	70%	0.345854298	2050	<20
CN4	80%	-0.161794391	2050	<20
CN4	90%	-0.675455821	2050	<20
CN4	99%	-1.135045375	2050	<20
